# Supplementary material for: Hexa­kis­(dimethyl sulfoxide-κO)nickel(II) bis­(2,2-dicyano­ethene-1,1-dithiol­ato-κ2 S,S′)nickelate(II)
Source: Acta Crystallogr Sect E Struct Rep Online. 2011 Dec 21;68(Pt 1):m67. doi: 10.1107/S1600536811053827 (PMC3254330; doi:10.1107/S1600536811053827)
Supplement: Supplementary file 1 [file e-68-00m67-sup1.cif]

##############################################################################
#                                                                            #
# This CIF contains the data in a paper accepted for publication in          #
# Acta Crystallographica Section E. It conforms to the requirements of       #
# Notes for Authors for Acta Crystallographica Section E, and has been       #
# peer reviewed under the auspices of the IUCr Commission on Journals.       #
#                                                                            #
# Full details of the Crystallographic Information File format               #
# are given in the paper "The Crystallographic Information File (CIF):       #
# a New Standard Archive File for Crystallography" by S. R. Hall, F. H.      #
# Allen and I. D. Brown [Acta Cryst. (1991), A47, 655-685].                  #
#                                                                            #
# The current version of the core CIF dictionary is obtainable from          #
# ftp://ftp.iucr.org/pub/cif_core.dic.                                       #
#                                                                            #
# Software is freely available for graphical display of the structure(s)     #
# in this CIF. For information consult the CIF software page                 #
# http://www.iucr.org/resources/cif/software.                                #
#                                                                            #
# This file may be used for bona fide research purposes within the           #
# scientific community so long as proper attribution is given to the journal # 
# article from which it was obtained.                                        #
#                                                                            #
##############################################################################
data_I
_audit_creation_method     SHELXL-97
_chemical_name_systematic
;
Hexakis(dimethyl sulfoxide-\k<i>O</i>)nickel(II)
bis(2,2-dicyanoethene-1,1-dithiolato-\k^2^<i>S</i>,<i>S</i>')nickelate(II)
;
_chemical_name_common     ?
_chemical_formula_moiety     '[Ni (C2 H6 O1 S1)6] [Ni (C4 N2 S2)2]'
_chemical_formula_sum     'C20 H36 N4 Ni2 O6 S10'
_chemical_formula_iupac     'C12 H36 Ni O6 S6 2+, C8 N4 Ni S4 2-'
_chemical_formula_weight     866.55
_chemical_melting_point     ?
_symmetry_cell_setting     monoclinic
_symmetry_space_group_name_H-M     'P 21/c'
_symmetry_space_group_name_Hall     '-P 2ybc'
loop_
    _symmetry_equiv_pos_as_xyz
    'x, y, z'
    '-x, y+1/2, -z+1/2'
    '-x, -y, -z'
    'x, -y-1/2, z-1/2'
_cell_length_a     8.3368(10)
_cell_length_b     12.6763(17)
_cell_length_c     18.710(2)
_cell_angle_alpha     90.00
_cell_angle_beta     102.466(2)
_cell_angle_gamma     90.00
_cell_volume     1930.6(4)
_cell_formula_units_Z     2
_cell_measurement_reflns_used     2760
_cell_measurement_theta_min     2.5
_cell_measurement_theta_max     24.339
_cell_measurement_temperature     298(2)
_exptl_crystal_description     needle
_exptl_crystal_colour     green
_exptl_crystal_size_max     0.50
_exptl_crystal_size_mid     0.48
_exptl_crystal_size_min     0.05
_exptl_crystal_density_diffrn     1.491
_exptl_crystal_density_meas     ?
_exptl_crystal_density_method     'not measured'
_exptl_crystal_F_000     896
_exptl_absorpt_coefficient_mu     1.552
_exptl_absorpt_correction_type     multi-scan
_exptl_absorpt_process_details     '(SADABS; Sheldrick, 1996)'
_exptl_absorpt_correction_T_min     0.5107
_exptl_absorpt_correction_T_max     0.9209
_exptl_special_details     ?
_diffrn_ambient_temperature     298(2)
_diffrn_radiation_type     MoK\a
_diffrn_radiation_wavelength     0.71073
_diffrn_radiation_source     'fine-focus sealed tube'
_diffrn_radiation_monochromator     graphite
_diffrn_measurement_device_type     'Bruker SMART CCD area-detector'
_diffrn_measurement_method     'phi and omega scans'
_diffrn_detector_area_resol_mean     ?
_diffrn_reflns_number     9458
_diffrn_reflns_av_R_equivalents     0.0535
_diffrn_reflns_av_sigmaI/netI     0.0609
_diffrn_reflns_theta_min     1.96
_diffrn_reflns_theta_max     25.01
_diffrn_reflns_theta_full     25.01
_diffrn_measured_fraction_theta_max     0.998
_diffrn_measured_fraction_theta_full     0.998
_diffrn_reflns_limit_h_min     -9
_diffrn_reflns_limit_h_max     9
_diffrn_reflns_limit_k_min     -12
_diffrn_reflns_limit_k_max     15
_diffrn_reflns_limit_l_min     -22
_diffrn_reflns_limit_l_max     18
_diffrn_standards_number     ?
_diffrn_standards_interval_count     ?
_diffrn_standards_interval_time     ?
_diffrn_standards_decay_%     ?
_reflns_number_total     3379
_reflns_number_gt     2328
_reflns_threshold_expression     >2sigma(I)
_refine_ls_structure_factor_coef     Fsqd
_refine_ls_matrix_type     full
_refine_ls_R_factor_all     0.0685
_refine_ls_R_factor_gt     0.0382
_refine_ls_wR_factor_gt     0.0784
_refine_ls_wR_factor_ref     0.0952
_refine_ls_goodness_of_fit_ref     1.057
_refine_ls_restrained_S_all     1.057
_refine_ls_number_reflns     3379
_refine_ls_number_parameters     199
_refine_ls_number_restraints     0
_refine_ls_hydrogen_treatment     constr
_refine_ls_weighting_scheme     calc
_refine_ls_weighting_details
         'calc w=1/[\s^2^(Fo^2^)+(0.0275P)^2^+1.0073P] where P=(Fo^2^+2Fc^2^)/3'
_atom_sites_solution_hydrogens     geom
_atom_sites_solution_primary     direct
_atom_sites_solution_secondary     difmap
_refine_ls_shift/su_max     0.001
_refine_ls_shift/su_mean     0.000
_refine_diff_density_max     0.296
_refine_diff_density_min     -0.353
_refine_ls_extinction_method     none
_refine_ls_extinction_coef     ?
loop_
    _atom_type_symbol
    _atom_type_description
    _atom_type_scat_dispersion_real
    _atom_type_scat_dispersion_imag
    _atom_type_scat_source
    'C' 'C' 0.0033 0.0016
                         'International Tables Vol C Tables 4.2.6.8 and 6.1.1.4'
    'H' 'H' 0.0000 0.0000
                         'International Tables Vol C Tables 4.2.6.8 and 6.1.1.4'
    'N' 'N' 0.0061 0.0033
                         'International Tables Vol C Tables 4.2.6.8 and 6.1.1.4'
    'O' 'O' 0.0106 0.0060
                         'International Tables Vol C Tables 4.2.6.8 and 6.1.1.4'
    'S' 'S' 0.1246 0.1234
                         'International Tables Vol C Tables 4.2.6.8 and 6.1.1.4'
    'Ni' 'Ni' 0.3393 1.1124
                         'International Tables Vol C Tables 4.2.6.8 and 6.1.1.4'
_computing_data_collection     'SMART (Bruker, 2007)'
_computing_cell_refinement     'SAINT (Bruker, 2007)'
_computing_data_reduction     'SAINT (Bruker, 2007)'
_computing_structure_solution     'SHELXS-97 (Sheldrick, 2008)'
_computing_structure_refinement     'SHELXL-97 (Sheldrick, 2008)'
_computing_molecular_graphics     'SHELXTL (Sheldrick, 2008)'
_computing_publication_material     'SHELXTL (Sheldrick, 2008)'
loop_
    _atom_site_type_symbol
    _atom_site_label
    _atom_site_fract_x
    _atom_site_fract_y
    _atom_site_fract_z
    _atom_site_U_iso_or_equiv
    _atom_site_adp_type
    _atom_site_calc_flag
    _atom_site_refinement_flags
    _atom_site_occupancy
    _atom_site_symmetry_multiplicity
    _atom_site_disorder_assembly
    _atom_site_disorder_group
    Ni Ni1 0.5000 0.5000 0.5000 0.02973(18) Uani d S 1 2 . .
    Ni Ni2 1.0000 0.0000 0.5000 0.0415(2) Uani d S 1 2 . .
    N N1 0.7064(6) 0.2565(4) 0.2505(2) 0.0863(15) Uani d . 1 1 . .
    N N2 1.1494(6) 0.0945(4) 0.2174(2) 0.0751(13) Uani d . 1 1 . .
    O O1 0.4945(3) 0.64165(18) 0.44513(13) 0.0367(6) Uani d . 1 1 . .
    O O2 0.7372(3) 0.47506(19) 0.48840(15) 0.0440(7) Uani d . 1 1 . .
    O O3 0.4122(3) 0.41769(19) 0.40520(13) 0.0436(7) Uani d . 1 1 . .
    S S1 0.62727(13) 0.72370(8) 0.46849(5) 0.0412(3) Uani d . 1 1 . .
    S S2 0.78272(12) 0.36249(8) 0.47193(5) 0.0385(3) Uani d . 1 1 . .
    S S3 0.32535(13) 0.47016(8) 0.33476(5) 0.0391(3) Uani d . 1 1 . .
    S S4 0.81754(14) 0.08901(9) 0.41999(6) 0.0489(3) Uani d . 1 1 . .
    S S5 1.10676(15) -0.00988(9) 0.40228(6) 0.0533(3) Uani d . 1 1 . .
    C C1 0.5310(7) 0.8291(4) 0.5044(3) 0.095(2) Uani d . 1 1 . .
    H H1A 0.4416 0.8553 0.4675 0.142 Uiso calc R 1 1 . .
    H H1B 0.6092 0.8846 0.5198 0.142 Uiso calc R 1 1 . .
    H H1C 0.4898 0.8047 0.5456 0.142 Uiso calc R 1 1 . .
    C C2 0.6505(7) 0.7821(4) 0.3864(2) 0.0732(16) Uani d . 1 1 . .
    H H2A 0.6983 0.7320 0.3586 0.110 Uiso calc R 1 1 . .
    H H2B 0.7208 0.8426 0.3971 0.110 Uiso calc R 1 1 . .
    H H2C 0.5449 0.8036 0.3586 0.110 Uiso calc R 1 1 . .
    C C3 0.9350(5) 0.3786(3) 0.4198(2) 0.0503(11) Uani d . 1 1 . .
    H H3A 0.8874 0.4120 0.3741 0.075 Uiso calc R 1 1 . .
    H H3B 0.9777 0.3108 0.4106 0.075 Uiso calc R 1 1 . .
    H H3C 1.0224 0.4216 0.4465 0.075 Uiso calc R 1 1 . .
    C C4 0.9093(6) 0.3174(4) 0.5552(2) 0.0585(13) Uani d . 1 1 . .
    H H4A 0.9998 0.3651 0.5701 0.088 Uiso calc R 1 1 . .
    H H4B 0.9504 0.2484 0.5480 0.088 Uiso calc R 1 1 . .
    H H4C 0.8462 0.3144 0.5924 0.088 Uiso calc R 1 1 . .
    C C5 0.2206(6) 0.3635(4) 0.2835(2) 0.0676(14) Uani d . 1 1 . .
    H H5A 0.2961 0.3066 0.2827 0.101 Uiso calc R 1 1 . .
    H H5B 0.1756 0.3863 0.2343 0.101 Uiso calc R 1 1 . .
    H H5C 0.1334 0.3399 0.3057 0.101 Uiso calc R 1 1 . .
    C C6 0.4776(6) 0.4904(4) 0.2835(2) 0.0600(13) Uani d . 1 1 . .
    H H6A 0.5526 0.5440 0.3065 0.090 Uiso calc R 1 1 . .
    H H6B 0.4265 0.5123 0.2348 0.090 Uiso calc R 1 1 . .
    H H6C 0.5365 0.4258 0.2813 0.090 Uiso calc R 1 1 . .
    C C7 0.9525(5) 0.0750(3) 0.3630(2) 0.0409(10) Uani d . 1 1 . .
    C C8 0.9395(5) 0.1255(3) 0.2967(2) 0.0427(10) Uani d . 1 1 . .
    C C9 0.8105(6) 0.1979(4) 0.2706(2) 0.0526(12) Uani d . 1 1 . .
    C C10 1.0561(6) 0.1086(3) 0.2528(2) 0.0522(12) Uani d . 1 1 . .
loop_
    _atom_site_aniso_label
    _atom_site_aniso_U_11
    _atom_site_aniso_U_22
    _atom_site_aniso_U_33
    _atom_site_aniso_U_12
    _atom_site_aniso_U_13
    _atom_site_aniso_U_23
    Ni1 0.0336(4) 0.0269(4) 0.0290(4) 0.0013(3) 0.0074(3) -0.0017(3)
    Ni2 0.0476(5) 0.0370(4) 0.0408(4) 0.0016(4) 0.0116(3) -0.0019(3)
    N1 0.092(4) 0.077(3) 0.076(3) 0.030(3) -0.011(3) -0.008(2)
    N2 0.080(3) 0.093(3) 0.058(3) 0.006(3) 0.029(2) 0.002(2)
    O1 0.0380(16) 0.0297(14) 0.0415(14) -0.0024(12) 0.0067(12) 0.0023(12)
    O2 0.0373(17) 0.0336(16) 0.0633(18) -0.0007(12) 0.0155(14) -0.0079(13)
    O3 0.061(2) 0.0358(15) 0.0309(14) -0.0010(14) 0.0039(13) -0.0047(12)
    S1 0.0402(7) 0.0377(6) 0.0461(6) -0.0039(5) 0.0104(5) 0.0007(5)
    S2 0.0339(6) 0.0327(6) 0.0497(6) 0.0002(4) 0.0104(5) -0.0077(5)
    S3 0.0409(6) 0.0434(6) 0.0325(5) 0.0031(5) 0.0071(4) -0.0050(4)
    S4 0.0502(8) 0.0503(7) 0.0486(6) 0.0102(5) 0.0157(5) -0.0005(5)
    S5 0.0537(8) 0.0614(8) 0.0473(6) 0.0163(6) 0.0161(5) 0.0049(6)
    C1 0.094(5) 0.053(3) 0.155(6) -0.023(3) 0.067(4) -0.048(4)
    C2 0.086(4) 0.072(3) 0.063(3) -0.032(3) 0.018(3) 0.015(3)
    C3 0.045(3) 0.048(3) 0.063(3) -0.003(2) 0.022(2) -0.011(2)
    C4 0.067(3) 0.049(3) 0.056(3) 0.014(2) 0.004(2) 0.000(2)
    C5 0.077(4) 0.074(3) 0.049(3) -0.025(3) 0.008(2) -0.017(3)
    C6 0.062(3) 0.064(3) 0.061(3) -0.005(3) 0.030(3) 0.006(2)
    C7 0.045(3) 0.035(2) 0.041(2) -0.0014(19) 0.0061(19) -0.0096(18)
    C8 0.045(3) 0.042(3) 0.041(2) 0.002(2) 0.008(2) -0.0053(19)
    C9 0.066(3) 0.049(3) 0.040(2) -0.003(3) 0.005(2) -0.010(2)
    C10 0.065(4) 0.051(3) 0.040(3) -0.002(2) 0.008(2) 0.001(2)
loop_
    _geom_bond_atom_site_label_1
    _geom_bond_atom_site_label_2
    _geom_bond_site_symmetry_2
    _geom_bond_distance
    _geom_bond_publ_flag
    Ni1 O3 . 2.052(2) y
    Ni1 O3 3_666 2.052(2) ?
    Ni1 O2 3_666 2.060(3) ?
    Ni1 O2 . 2.060(3) y
    Ni1 O1 . 2.064(2) y
    Ni1 O1 3_666 2.064(2) ?
    Ni2 S4 . 2.2010(11) y
    Ni2 S4 3_756 2.2010(11) ?
    Ni2 S5 3_756 2.2030(11) ?
    Ni2 S5 . 2.2030(11) y
    N1 C9 . 1.142(6) ?
    N2 C10 . 1.139(5) ?
    O1 S1 . 1.513(3) ?
    O2 S2 . 1.525(3) ?
    O3 S3 . 1.514(3) ?
    S1 C2 . 1.752(4) ?
    S1 C1 . 1.765(5) ?
    S2 C3 . 1.772(4) ?
    S2 C4 . 1.777(4) ?
    S3 C6 . 1.767(4) ?
    S3 C5 . 1.775(4) ?
    S4 C7 . 1.719(4) ?
    S5 C7 . 1.716(4) ?
    C1 H1A . 0.9600 ?
    C1 H1B . 0.9600 ?
    C1 H1C . 0.9600 ?
    C2 H2A . 0.9600 ?
    C2 H2B . 0.9600 ?
    C2 H2C . 0.9600 ?
    C3 H3A . 0.9600 ?
    C3 H3B . 0.9600 ?
    C3 H3C . 0.9600 ?
    C4 H4A . 0.9600 ?
    C4 H4B . 0.9600 ?
    C4 H4C . 0.9600 ?
    C5 H5A . 0.9600 ?
    C5 H5B . 0.9600 ?
    C5 H5C . 0.9600 ?
    C6 H6A . 0.9600 ?
    C6 H6B . 0.9600 ?
    C6 H6C . 0.9600 ?
    C7 C8 . 1.378(5) ?
    C8 C9 . 1.418(6) ?
    C8 C10 . 1.418(6) ?
loop_
    _geom_angle_atom_site_label_1
    _geom_angle_atom_site_label_2
    _geom_angle_atom_site_label_3
    _geom_angle_site_symmetry_1
    _geom_angle_site_symmetry_3
    _geom_angle
    _geom_angle_publ_flag
    O3 Ni1 O3 . 3_666 180.0000(10)
                                 ?
    O3 Ni1 O2 . 3_666 89.86(11) ?
    O3 Ni1 O2 3_666 3_666 90.14(11) ?
    O3 Ni1 O2 . . 90.14(11) y
    O3 Ni1 O2 3_666 . 89.86(11) ?
    O2 Ni1 O2 3_666 . 180.00(15) ?
    O3 Ni1 O1 . . 92.69(9) ?
    O3 Ni1 O1 3_666 . 87.31(9) ?
    O2 Ni1 O1 3_666 . 90.01(10) ?
    O2 Ni1 O1 . . 89.99(10) ?
    O3 Ni1 O1 . 3_666 87.31(9) ?
    O3 Ni1 O1 3_666 3_666 92.69(9) ?
    O2 Ni1 O1 3_666 3_666 89.99(10) ?
    O2 Ni1 O1 . 3_666 90.01(10) ?
    O1 Ni1 O1 . 3_666 180.0 ?
    S4 Ni2 S4 . 3_756 180.00(5) ?
    S4 Ni2 S5 . 3_756 101.04(4) ?
    S4 Ni2 S5 3_756 3_756 78.96(4) ?
    S4 Ni2 S5 . . 78.96(4) y
    S4 Ni2 S5 3_756 . 101.04(4) ?
    S5 Ni2 S5 3_756 . 180.0 ?
    S1 O1 Ni1 . . 121.20(14) ?
    S2 O2 Ni1 . . 116.83(15) ?
    S3 O3 Ni1 . . 122.93(15) ?
    O1 S1 C2 . . 104.45(19) ?
    O1 S1 C1 . . 105.4(2) ?
    C2 S1 C1 . . 99.2(3) ?
    O2 S2 C3 . . 104.06(18) ?
    O2 S2 C4 . . 104.50(18) ?
    C3 S2 C4 . . 99.1(2) ?
    O3 S3 C6 . . 105.8(2) ?
    O3 S3 C5 . . 102.88(19) ?
    C6 S3 C5 . . 98.3(2) ?
    C7 S4 Ni2 . . 85.42(14) ?
    C7 S5 Ni2 . . 85.44(14) ?
    S1 C1 H1A . . 109.5 ?
    S1 C1 H1B . . 109.5 ?
    H1A C1 H1B . . 109.5 ?
    S1 C1 H1C . . 109.5 ?
    H1A C1 H1C . . 109.5 ?
    H1B C1 H1C . . 109.5 ?
    S1 C2 H2A . . 109.5 ?
    S1 C2 H2B . . 109.5 ?
    H2A C2 H2B . . 109.5 ?
    S1 C2 H2C . . 109.5 ?
    H2A C2 H2C . . 109.5 ?
    H2B C2 H2C . . 109.5 ?
    S2 C3 H3A . . 109.5 ?
    S2 C3 H3B . . 109.5 ?
    H3A C3 H3B . . 109.5 ?
    S2 C3 H3C . . 109.5 ?
    H3A C3 H3C . . 109.5 ?
    H3B C3 H3C . . 109.5 ?
    S2 C4 H4A . . 109.5 ?
    S2 C4 H4B . . 109.5 ?
    H4A C4 H4B . . 109.5 ?
    S2 C4 H4C . . 109.5 ?
    H4A C4 H4C . . 109.5 ?
    H4B C4 H4C . . 109.5 ?
    S3 C5 H5A . . 109.5 ?
    S3 C5 H5B . . 109.5 ?
    H5A C5 H5B . . 109.5 ?
    S3 C5 H5C . . 109.5 ?
    H5A C5 H5C . . 109.5 ?
    H5B C5 H5C . . 109.5 ?
    S3 C6 H6A . . 109.5 ?
    S3 C6 H6B . . 109.5 ?
    H6A C6 H6B . . 109.5 ?
    S3 C6 H6C . . 109.5 ?
    H6A C6 H6C . . 109.5 ?
    H6B C6 H6C . . 109.5 ?
    C8 C7 S5 . . 125.7(3) ?
    C8 C7 S4 . . 125.1(3) ?
    S5 C7 S4 . . 109.2(2) ?
    C7 C8 C9 . . 121.2(4) ?
    C7 C8 C10 . . 121.3(4) ?
    C9 C8 C10 . . 117.5(4) ?
    N1 C9 C8 . . 179.0(5) ?
    N2 C10 C8 . . 179.7(6) ?
loop_
    _geom_torsion_atom_site_label_1
    _geom_torsion_atom_site_label_2
    _geom_torsion_atom_site_label_3
    _geom_torsion_atom_site_label_4
    _geom_torsion_site_symmetry_1
    _geom_torsion_site_symmetry_2
    _geom_torsion_site_symmetry_3
    _geom_torsion_site_symmetry_4
    _geom_torsion
    _geom_torsion_publ_flag
    O3 Ni1 O1 S1 . . . . -142.43(17) ?
    O3 Ni1 O1 S1 3_666 . . . 37.57(17) ?
    O2 Ni1 O1 S1 3_666 . . . 127.71(17) ?
    O2 Ni1 O1 S1 . . . . -52.29(17) ?
    O1 Ni1 O1 S1 3_666 . . .  -14E1(10)
                                       ?
    O3 Ni1 O2 S2 . . . . -48.30(17) ?
    O3 Ni1 O2 S2 3_666 . . . 131.70(17) ?
    O2 Ni1 O2 S2 3_666 . . .  1E1(5)
                                    ?
    O1 Ni1 O2 S2 . . . . -140.99(17) ?
    O1 Ni1 O2 S2 3_666 . . . 39.01(17) ?
    O3 Ni1 O3 S3 3_666 . . .  -18E1(10)
                                       ?
    O2 Ni1 O3 S3 3_666 . . . 71.7(2) ?
    O2 Ni1 O3 S3 . . . . -108.3(2) ?
    O1 Ni1 O3 S3 . . . . -18.3(2) ?
    O1 Ni1 O3 S3 3_666 . . . 161.7(2) ?
    Ni1 O1 S1 C2 . . . . 145.1(2) ?
    Ni1 O1 S1 C1 . . . . -110.9(3) ?
    Ni1 O2 S2 C3 . . . . 149.93(19) ?
    Ni1 O2 S2 C4 . . . . -106.6(2) ?
    Ni1 O3 S3 C6 . . . . 95.9(2) ?
    Ni1 O3 S3 C5 . . . . -161.4(2) ?
    S4 Ni2 S4 C7 3_756 . . .  -12E1(10)
                                       ?
    S5 Ni2 S4 C7 3_756 . . . 173.58(13) ?
    S5 Ni2 S4 C7 . . . . -6.42(13) ?
    S4 Ni2 S5 C7 . . . . 6.44(13) ?
    S4 Ni2 S5 C7 3_756 . . . -173.56(13) ?
    S5 Ni2 S5 C7 3_756 . . . 112(14) ?
    Ni2 S5 C7 C8 . . . . 170.5(3) ?
    Ni2 S5 C7 S4 . . . . -8.58(17) ?
    Ni2 S4 C7 C8 . . . . -170.5(3) ?
    Ni2 S4 C7 S5 . . . . 8.59(18) ?
    S5 C7 C8 C9 . . . . -177.2(3) ?
    S4 C7 C8 C9 . . . . 1.7(6) ?
    S5 C7 C8 C10 . . . . 1.6(6) ?
    S4 C7 C8 C10 . . . . -179.4(3) ?
    C7 C8 C9 N1 . . . .  3E1(3)
                               ?
    C10 C8 C9 N1 . . . .  -15E1(3)
                                  ?
    C7 C8 C10 N2 . . . .  8E1(10)
                                 ?
    C9 C8 C10 N2 . . . .  -10E1(10)
                                   ?
data_global
_journal_date_recd_electronic     2011-11-28
_journal_date_accepted     2011-12-14
_journal_name_full     'Acta Crystallographica, Section E'
_journal_year     2012
_journal_volume     68
_journal_issue      1
_journal_page_first     m67
_journal_page_last     m67
_journal_paper_category     QM
_journal_paper_doi     10.1107/S1600536811053827
_journal_coeditor_code     VM2141
_publ_contact_author_name     'Meiju Niu'
_publ_contact_author_address
;
  School of Chemistry and Chemical Engineering
  Liaocheng University
  Shandong 252059
  P.R.China
;
_publ_contact_author_email     niumeiju@163.com
_publ_contact_author_fax     '86 635 8230639'
_publ_contact_author_phone     '86 635 8230665'
_publ_section_title
;
Hexakis(dimethyl sulfoxide-\k<i>O</i>)nickel(II)
bis(2,2-dicyanoethene-1,1-dithiolato-\k^2<i>S</i>,<i>S</i>')nickelate(II)
;
loop_
    _publ_author_name
    _publ_author_address
    'Meiju Niu'
;
  School of Chemistry and Chemical Engineering
  Liaocheng University
  Shandong 252059
  People's Republic of China
;
    'Shumei Fan'
;
  Dongchang College Liaocheng University
  Shandong 252000
  People's Republic of China
;
    'Guihua Liu'
;
  School of Chemistry and Chemical Engineering
  Liaocheng University
  Shandong 252059
  People's Republic of China
;
_iucr_refine_instructions_details
;
TITL 080516d in P2(1)/c
CELL 0.71073   8.3368  12.6763  18.7096  90.000 102.466  90.000
ZERR    2.00   0.0010   0.0017   0.0024   0.000   0.002   0.000
LATT 1
SYMM -X, 0.5+Y, 0.5-Z
SFAC C  H  N  O  S  Ni
UNIT 40 72 8 12 20 4
OMIT  -3.00  50.02
L.S. 8
ACTA
BOND $h
FMAP 2
PLAN 20
size 0.054 0.50 0.48
conf
damp 0 0.001
WGHT  0.027500  1.007300
FVAR  0.433510
TEMP 25
MOLE 1
Ni1    6   0.500000  0.500000  0.500000 10.500000  0.033590  0.026910 =
           0.028960  0.001690  0.007360 -0.001310
Ni2    6   1.000000  0.000000  0.500000 10.500000  0.047630  0.037010 =
           0.040830 -0.001890  0.011560  0.001570
N1     3   0.706375  0.256523  0.250508 11.000000  0.092460  0.076970 =
           0.076180 -0.008440 -0.010900  0.029820
N2     3   1.149361  0.094529  0.217427 11.000000  0.079820  0.093480 =
           0.058480  0.002130  0.028950  0.006270
O1     4   0.494500  0.641653  0.445135 11.000000  0.037960  0.029690 =
           0.041510 -0.002290  0.006700  0.002410
O2     4   0.737185  0.475060  0.488397 11.000000  0.037290  0.033610 =
           0.063330  0.007850  0.015470  0.000740
O3     4   0.412177  0.417693  0.405198 11.000000  0.061290  0.035830 =
           0.030900  0.004710  0.003910  0.001000
S1     5   0.627269  0.723696  0.468490 11.000000  0.040160  0.037650 =
           0.046140 -0.000720  0.010410  0.003860
S2     5   0.782716  0.362491  0.471925 11.000000  0.033910  0.032700 =
           0.049660  0.007670  0.010420 -0.000230
S3     5   0.325353  0.470161  0.334758 11.000000  0.040880  0.043410 =
           0.032520  0.004990  0.007110 -0.003060
S4     5   0.817542  0.089007  0.419994 11.000000  0.050150  0.050270 =
           0.048590 -0.000490  0.015740  0.010150
S5     5   1.106756 -0.009885  0.402279 11.000000  0.053650  0.061360 =
           0.047320  0.004880  0.016070  0.016330
C1     1   0.530976  0.829101  0.504441 11.000000  0.093700  0.053000 =
           0.155200  0.048450  0.067310  0.023390
AFIX 137
H1A    2   0.441593  0.855295  0.467463 11.000000 -1.500000
H1B    2   0.609175  0.884604  0.519779 11.000000 -1.500000
H1C    2   0.489785  0.804735  0.545635 11.000000 -1.500000
AFIX 0
C2     1   0.650456  0.782066  0.386449 11.000000  0.085710  0.072060 =
           0.062690 -0.014560  0.018150  0.031860
AFIX 137
H2A    2   0.698306  0.732045  0.358636 11.000000 -1.500000
H2B    2   0.720848  0.842555  0.397115 11.000000 -1.500000
H2C    2   0.544920  0.803584  0.358639 11.000000 -1.500000
AFIX 0
C3     1   0.934999  0.378557  0.419812 11.000000  0.044610  0.047740 =
           0.063040  0.010860  0.021790  0.003480
AFIX 137
H3A    2   0.887399  0.411995  0.374117 11.000000 -1.500000
H3B    2   0.977673  0.310750  0.410595 11.000000 -1.500000
H3C    2   1.022447  0.421632  0.446484 11.000000 -1.500000
AFIX 0
C4     1   0.909323  0.317431  0.555166 11.000000  0.066850  0.048710 =
           0.055810  0.000460  0.004000 -0.013760
AFIX 137
H4A    2   0.999794  0.365134  0.570095 11.000000 -1.500000
H4B    2   0.950426  0.248368  0.548009 11.000000 -1.500000
H4C    2   0.846164  0.314442  0.592375 11.000000 -1.500000
AFIX 0
C5     1   0.220613  0.363503  0.283492 11.000000  0.076820  0.073930 =
           0.049340  0.017200  0.007520  0.025150
AFIX 137
H5A    2   0.296145  0.306577  0.282682 11.000000 -1.500000
H5B    2   0.175610  0.386318  0.234325 11.000000 -1.500000
H5C    2   0.133418  0.339913  0.305734 11.000000 -1.500000
AFIX 0
C6     1   0.477626  0.490391  0.283472 11.000000  0.062450  0.064050 =
           0.061100 -0.005910  0.030410  0.004650
AFIX 137
H6A    2   0.552577  0.544001  0.306494 11.000000 -1.500000
H6B    2   0.426478  0.512347  0.234777 11.000000 -1.500000
H6C    2   0.536531  0.425813  0.281289 11.000000 -1.500000
AFIX 0
C7     1   0.952546  0.075002  0.362964 11.000000  0.045290  0.034820 =
           0.041010 -0.009570  0.006090 -0.001400
C8     1   0.939452  0.125550  0.296730 11.000000  0.044730  0.042000 =
           0.040710 -0.005340  0.007700  0.001630
C9     1   0.810451  0.197919  0.270553 11.000000  0.065600  0.048860 =
           0.040320 -0.009860  0.004980 -0.003200
C10    1   1.056073  0.108583  0.252807 11.000000  0.064610  0.050760 =
           0.039930  0.000710  0.008370 -0.002440
Q1     1   0.999500  0.121900  0.282700 11.000000  0.050000      0.29
Q2     1   0.765200  0.228400  0.296600 11.000000  0.050000      0.29
Q3     1   0.869400  0.358400  0.520500 11.000000  0.050000      0.28
Q4     1   0.392600  0.822400  0.369500 11.000000  0.050000      0.26
Q5     1   1.087500  0.402900  0.566300 11.000000  0.050000      0.26
Q6     1   0.837700  0.485600  0.537200 11.000000  0.050000      0.26
Q7     1   1.197700  0.124900  0.214800 11.000000  0.050000      0.25
Q8     1   0.858900  0.376400  0.369000 11.000000  0.050000      0.25
Q9     1   1.174600  0.015100  0.257300 11.000000  0.050000      0.25
Q10    1   0.907900  0.066200  0.466000 11.000000  0.050000      0.25
Q11    1   0.536800  0.881800  0.466700 11.000000  0.050000      0.25
Q12    1   0.705100  0.395600  0.182600 11.000000  0.050000      0.25
Q13    1   0.979200  0.505500  0.341300 11.000000  0.050000      0.25
Q14    1   0.206700  0.247600  0.359300 11.000000  0.050000      0.25
Q15    1   1.148800  0.063500  0.384500 11.000000  0.050000      0.24
Q16    1   1.107800  0.031700  0.207000 11.000000  0.050000      0.24
Q17    1   0.952100  0.404000  0.630400 11.000000  0.050000      0.24
Q18    1   0.965600  0.381800  0.568700 11.000000  0.050000      0.24
Q19    1   0.517000  0.485500  0.130800 11.000000  0.050000      0.23
Q20    1   1.008200  0.477700  0.608800 11.000000  0.050000      0.23
HKLF 4
END
;
