# Supplementary material for: Hexa­kis­(dimethyl sulfoxide-κO)nickel(II) bis­(2,2-dicyano­ethene-1,1-dithiol­ato-κ2 S,S′)nickelate(II)
Source: Acta Crystallogr Sect E Struct Rep Online. 2011 Dec 21;68(Pt 1):m67. doi: 10.1107/S1600536811053827 (PMC3254330; doi:10.1107/S1600536811053827)
Supplement: Supplementary file 2 [file e-68-00m67-Isup2.hkl]

# 
# h,k,l, Fc-squared, Fo-squared, sigma(Fo-squared) and status flag 
# 
data_I
_shelx_title ' 080516d in P2(1)/c' 
_shelx_refln_list_code          4 
_shelx_F_calc_maximum      243.43 
_exptl_crystal_F_000       896.00 
_reflns_d_resolution_high  0.8406 
 
loop_ 
 _symmetry_equiv_pos_as_xyz 
 'x, y, z' 
 '-x, y+1/2, -z+1/2' 
 '-x, -y, -z' 
 'x, -y-1/2, z-1/2' 
 
_cell_length_a     8.3368 
_cell_length_b    12.6763 
_cell_length_c    18.7096 
_cell_angle_alpha  90.000 
_cell_angle_beta  102.466 
_cell_angle_gamma  90.000 
 
_shelx_F_squared_multiplier     1.000 
 
loop_ 
 _refln_index_h 
 _refln_index_k 
 _refln_index_l 
 _refln_F_squared_calc 
 _refln_F_squared_meas 
 _refln_F_squared_sigma 
 _refln_observed_status 
   2   0   0     3237.42     3738.50    179.27 o 
   3   0   0     1208.21     1372.74     81.57 o 
   4   0   0     2545.15     2760.22    150.32 o 
   5   0   0       26.77      -21.23     20.54 o 
   6   0   0     2980.57     3040.16    178.15 o 
   7   0   0     3027.80     3096.14    189.22 o 
   8   0   0      360.11      441.23     92.91 o 
   9   0   0        0.13      -69.87     81.73 o 
   1   1   0      712.41      813.34     21.75 o 
   2   1   0    21871.16    24157.50    761.65 o 
   3   1   0     2992.95     3143.66    161.39 o 
   4   1   0      133.51       99.03     26.92 o 
   5   1   0     1691.74     1801.73    116.43 o 
   6   1   0        8.70      -12.51     19.50 o 
   7   1   0      244.11      222.15     39.46 o 
   8   1   0       54.20        8.16     34.06 o 
   9   1   0      265.84      407.81    109.51 o 
   0   2   0    26616.02    25315.62    796.94 o 
   1   2   0     3728.14     4275.07     99.50 o 
   2   2   0     8981.68     9363.94    321.24 o 
   3   2   0      858.60      975.60     35.57 o 
   4   2   0     4607.43     4689.30    134.32 o 
   5   2   0     2211.50     2224.07     74.61 o 
   6   2   0     1859.19     1859.66     89.58 o 
   7   2   0      163.68      185.68     38.49 o 
   8   2   0       64.03       50.36     35.60 o 
   9   2   0      106.01       73.86     44.50 o 
   1   3   0     2258.13     2274.13     57.30 o 
   2   3   0      748.23      835.53     26.46 o 
   3   3   0       23.75       18.78      7.54 o 
   4   3   0      354.76      315.24     41.81 o 
   5   3   0        0.98        2.94     12.82 o 
   6   3   0     2155.57     2321.67    105.97 o 
   7   3   0       27.45       -3.26     25.13 o 
   8   3   0       53.66       42.77     36.33 o 
   9   3   0       15.59       14.35     40.23 o 
   0   4   0     5439.86     5219.75    193.42 o 
   1   4   0     5567.61     5712.83    184.50 o 
   2   4   0     3016.50     2750.08     70.66 o 
   3   4   0     8294.33     8671.23    203.10 o 
   4   4   0       20.02       19.81      9.97 o 
   5   4   0     3045.22     2830.83     91.71 o 
   6   4   0     1836.99     1818.88     89.16 o 
   7   4   0      282.97      326.88     62.90 o 
   8   4   0     1898.95     2139.36    208.64 o 
   9   4   0       15.74       56.64     46.70 o 
   1   5   0     1913.93     1879.26     53.26 o 
   2   5   0     2294.57     2445.71     65.57 o 
   3   5   0      387.67      463.73     21.76 o 
   4   5   0        3.27      -12.27      9.58 o 
   5   5   0      329.65      374.77     65.90 o 
   6   5   0      645.99      573.93     94.08 o 
   7   5   0       25.12        5.41     26.87 o 
   8   5   0      294.62      340.76     96.13 o 
   9   5   0        0.14       29.01     41.00 o 
   0   6   0     6450.48     6161.41    210.19 o 
   1   6   0       51.06       36.92     10.53 o 
   2   6   0     5681.77     5517.71    157.13 o 
   3   6   0      654.66      688.24     28.47 o 
   4   6   0     5919.45     6287.65    174.12 o 
   5   6   0     2616.36     2486.67    111.21 o 
   6   6   0      534.25      605.67     80.51 o 
   7   6   0      100.10       61.95     34.06 o 
   8   6   0     1003.31     1085.91     82.53 o 
   1   7   0      200.46      184.08     20.51 o 
   2   7   0      191.41      165.27     16.88 o 
   3   7   0      478.44      540.64     28.31 o 
   4   7   0       14.18       25.68     16.56 o 
   5   7   0      104.13       81.47     28.83 o 
   6   7   0        4.09      -25.46     26.13 o 
   7   7   0     1030.84     1155.35    130.05 o 
   8   7   0       21.39       -3.89     46.69 o 
   0   8   0    13930.29    13939.76    459.69 o 
   1   8   0       75.32       46.24     14.71 o 
   2   8   0     1814.41     1696.15     55.24 o 
   3   8   0      117.23      146.46     48.24 o 
   4   8   0     2319.98     2323.17    174.90 o 
   5   8   0      236.34      173.39     36.47 o 
   6   8   0      418.81      424.03    106.61 o 
   7   8   0      360.26      391.41     58.63 o 
   8   8   0      607.94      725.60     74.87 o 
   1   9   0       10.95        9.26     15.71 o 
   2   9   0       29.65       12.67     18.14 o 
   3   9   0        1.81      -20.85     18.42 o 
   4   9   0       44.04       34.22     27.93 o 
   5   9   0     1005.45      982.82     67.88 o 
   6   9   0        5.17      -39.52     29.46 o 
   7   9   0      648.73      775.17     92.24 o 
   0  10   0     3355.10     3252.37    132.27 o 
   1  10   0      460.94      439.70     61.33 o 
   2  10   0     2550.96     2482.25     98.92 o 
   3  10   0      242.93      245.95     37.19 o 
   4  10   0        4.56      -12.65     21.98 o 
   5  10   0        5.37       -5.77     25.80 o 
   6  10   0      515.41      569.85     66.92 o 
   7  10   0       37.61        4.10     38.37 o 
   1  11   0       55.50       32.25     25.28 o 
   2  11   0      453.51      551.46     50.59 o 
   3  11   0       19.02       20.07     24.06 o 
   4  11   0       67.61       28.46     26.21 o 
   5  11   0      147.09      163.36     36.70 o 
   6  11   0       47.19       -7.17     30.90 o 
   0  12   0      744.77      858.08    103.50 o 
   1  12   0       11.39       13.57     29.44 o 
   2  12   0     1757.34     1780.60    102.52 o 
   3  12   0      493.44      521.20     50.19 o 
   4  12   0      302.89      381.11     46.62 o 
   5  12   0       18.44      -18.07     31.52 o 
   1  13   0        1.56       -8.09     33.17 o 
   2  13   0        6.44        4.36     35.82 o 
   3  13   0       63.59       58.73     39.53 o 
   4  13   0       14.89       22.40     33.53 o 
   0  14   0     1586.12     1423.66    130.15 o 
   1  14   0       37.75       63.86     43.77 o 
   2  14   0      437.49      490.37     67.05 o 
   3  14   0      238.32      254.50     55.65 o 
   1  15   0        2.19      -49.88     46.24 o 
  -9   1   1       77.99       30.16     41.79 o 
  -8   1   1       97.54       77.40     35.78 o 
  -7   1   1     6165.58     6381.87    285.26 o 
  -6   1   1      174.22      188.21     92.35 o 
  -5   1   1     2090.00     2029.79    125.15 o 
  -4   1   1     2264.34     2261.05     89.43 o 
  -3   1   1      401.92      393.14     49.91 o 
  -2   1   1     1241.03     1229.05     47.69 o 
  -1   1   1    59257.61    49959.06   1551.02 o 
   0   1   1     3784.78     3798.00    111.14 o 
   1   1   1    16141.00    17173.83    442.52 o 
   2   1   1     9725.46    10100.43    266.74 o 
   3   1   1     3469.25     3459.65    101.30 o 
   4   1   1     1964.11     2125.15     87.03 o 
   5   1   1     3172.58     3295.70    129.65 o 
   6   1   1       52.45        9.91     21.86 o 
   7   1   1      174.35      150.72     39.14 o 
   8   1   1       41.74      -10.26     32.28 o 
   9   1   1      338.69      520.38    100.89 o 
  -9   2   1      125.48       73.29     44.12 o 
  -8   2   1      573.13      601.01    102.25 o 
  -7   2   1      199.27      146.01     40.92 o 
  -6   2   1      140.56      142.94     34.13 o 
  -5   2   1     1854.10     1803.01     63.75 o 
  -4   2   1        0.03        1.90      9.60 o 
  -3   2   1     3935.58     3930.29    111.40 o 
  -2   2   1     3338.95     3299.40     92.48 o 
  -1   2   1     5030.83     5565.32    165.28 o 
   0   2   1     1045.06     1130.76     29.95 o 
   1   2   1     4804.37     5261.80    122.40 o 
   2   2   1      239.29      269.09     12.30 o 
   3   2   1       37.24       50.75     19.07 o 
   4   2   1       63.14       71.40     12.98 o 
   5   2   1     1145.41     1187.84     80.69 o 
   6   2   1       65.37       68.33     25.41 o 
   7   2   1       92.09       33.85     26.73 o 
   8   2   1      208.68      188.04     45.92 o 
   9   2   1      222.02      241.49    128.08 o 
  -9   3   1      745.06      852.36    183.42 o 
  -8   3   1       61.63       14.38     35.17 o 
  -7   3   1      444.55      378.16     48.73 o 
  -6   3   1      371.79      442.47    105.36 o 
  -5   3   1     3067.23     2927.45    145.06 o 
  -4   3   1       24.40       39.26     11.59 o 
  -3   3   1      585.06      566.12     25.84 o 
  -2   3   1     2442.63     2432.43     61.34 o 
  -1   3   1    23854.35    23924.19    573.12 o 
   0   3   1     5712.63     6009.16    161.34 o 
   1   3   1    28819.76    28153.84    979.06 o 
   2   3   1     6365.24     6575.20    192.70 o 
   3   3   1     2159.79     2029.43     55.48 o 
   4   3   1     1273.56     1172.13     38.50 o 
   5   3   1     4039.01     3818.43    175.10 o 
   6   3   1      481.34      442.68     51.83 o 
   7   3   1      251.37      272.08     44.42 o 
   8   3   1      150.72       84.84     39.14 o 
   9   3   1      609.45      751.93    197.79 o 
  -9   4   1       55.40       91.56     44.12 o 
  -8   4   1       99.08      161.40     51.08 o 
  -7   4   1      341.06      328.98     84.23 o 
  -6   4   1       12.89       -9.72     19.88 o 
  -5   4   1       81.53       91.47     29.26 o 
  -4   4   1      877.43      799.49     35.78 o 
  -3   4   1     1303.84     1541.13     44.91 o 
  -2   4   1     1587.49     1619.51     45.00 o 
  -1   4   1      187.21      174.79     13.01 o 
   0   4   1      194.41      157.21     11.00 o 
   1   4   1     8290.21     8891.16    237.84 o 
   2   4   1     1203.37     1200.12     49.75 o 
   3   4   1        0.97       13.98     18.55 o 
   4   4   1       20.64        5.29      9.47 o 
   5   4   1      446.58      461.86     60.66 o 
   6   4   1       16.23       -1.07     20.77 o 
   7   4   1      445.29      546.68     84.47 o 
   8   4   1       48.65       83.07     50.66 o 
   9   4   1      386.03      560.55    118.26 o 
  -9   5   1     1020.14     1063.96     93.49 o 
  -8   5   1       25.92       92.21     39.44 o 
  -7   5   1     2117.58     2089.14    120.84 o 
  -6   5   1      863.97      821.91     57.60 o 
  -5   5   1      507.92      501.45     33.69 o 
  -4   5   1      215.72      172.74     20.88 o 
  -3   5   1      883.15      742.10     27.72 o 
  -2   5   1      283.97      320.75     16.56 o 
  -1   5   1     8717.25     8573.29    178.81 o 
   0   5   1      260.93      258.04     14.39 o 
   1   5   1     6066.10     5778.05    160.90 o 
   2   5   1     3042.72     3220.49    142.25 o 
   3   5   1     2297.67     2217.74     62.45 o 
   4   5   1       74.66       51.18     12.89 o 
   5   5   1     1082.66     1039.05     55.12 o 
   6   5   1      446.38      460.13    105.15 o 
   7   5   1      317.04      397.36     50.69 o 
   8   5   1       30.92       11.94     39.50 o 
   9   5   1      780.82     1207.09    125.42 o 
  -8   6   1      805.88      937.64     76.62 o 
  -7   6   1        2.09        3.22     30.47 o 
  -6   6   1     1647.01     1669.33     87.71 o 
  -5   6   1     1207.32     1264.35     73.92 o 
  -4   6   1       18.66       27.09     12.92 o 
  -3   6   1     1351.76     1469.50     45.85 o 
  -2   6   1       40.37       13.87      7.76 o 
  -1   6   1     1466.49     1375.55     49.19 o 
   0   6   1     1330.66     1345.32     66.04 o 
   1   6   1     2556.91     2566.68     81.30 o 
   2   6   1      807.65      871.01     39.09 o 
   3   6   1      269.51      302.72     26.57 o 
   4   6   1       87.22       92.66     22.51 o 
   5   6   1      524.59      529.99     37.98 o 
   6   6   1      241.00      221.19     41.16 o 
   7   6   1        8.55       22.22     31.86 o 
   8   6   1      166.70      201.15     49.44 o 
  -8   7   1      189.50      227.11     48.90 o 
  -7   7   1     1866.77     1785.10    163.41 o 
  -6   7   1      370.45      364.71     64.49 o 
  -5   7   1      630.47      647.51     54.35 o 
  -4   7   1     3269.12     3087.07    130.22 o 
  -3   7   1     6796.38     7202.19    157.99 o 
  -2   7   1      113.77       83.71     13.73 o 
  -1   7   1     1431.37     1294.46     42.59 o 
   0   7   1      685.58      675.50     28.20 o 
   1   7   1     3897.80     3922.78    102.34 o 
   2   7   1     3184.22     3177.98    149.15 o 
   3   7   1     9188.82     9607.59    266.58 o 
   4   7   1     5096.91     5130.57    155.47 o 
   5   7   1      508.01      566.61     55.20 o 
   6   7   1      103.95       81.93     34.21 o 
   7   7   1     1335.51     1366.30     86.70 o 
   8   7   1      177.38      179.75     47.83 o 
  -8   8   1      161.21      184.43     49.27 o 
  -7   8   1       13.14       58.83     39.30 o 
  -6   8   1      237.27      326.79     48.83 o 
  -5   8   1       47.56        9.38     27.90 o 
  -4   8   1      827.20      751.63     42.80 o 
  -3   8   1      124.91      135.28     24.76 o 
  -2   8   1      314.94      315.54     30.72 o 
  -1   8   1     1227.54     1256.91     43.96 o 
   0   8   1     2807.87     2655.92     75.72 o 
   1   8   1     4096.78     4010.29    106.41 o 
   2   8   1      631.39      576.74     30.70 o 
   3   8   1        3.09      -29.82     19.88 o 
   4   8   1     2138.94     1985.26    325.33 o 
   5   8   1        0.97       -1.02     25.17 o 
   6   8   1     1652.34     1563.19    115.57 o 
   7   8   1      143.62      107.85     41.00 o 
   8   8   1       23.20       -1.30     39.12 o 
  -7   9   1     1423.36     1397.41     89.49 o 
  -6   9   1        0.46       -8.62     30.63 o 
  -5   9   1      187.81      199.01     35.59 o 
  -4   9   1      218.52      197.90     31.24 o 
  -3   9   1      178.23      193.41     29.03 o 
  -2   9   1      200.34      175.10     26.70 o 
  -1   9   1     4272.75     4019.42    127.98 o 
   0   9   1      118.53      111.43     18.76 o 
   1   9   1     7602.21     7545.83    187.29 o 
   2   9   1        2.93      -24.66     16.74 o 
   3   9   1      986.14      941.24     62.99 o 
   4   9   1       66.97       46.06     28.88 o 
   5   9   1      219.47      281.51     44.45 o 
   6   9   1       13.42      -28.51     28.57 o 
   7   9   1      536.96      624.68    128.00 o 
  -7  10   1      104.32      168.36     41.47 o 
  -6  10   1        0.48      -28.51     29.55 o 
  -5  10   1      932.38     1013.43     58.89 o 
  -4  10   1      530.15      532.27     47.10 o 
  -3  10   1     1279.93     1240.68     61.12 o 
  -2  10   1     1997.24     2017.02     80.03 o 
  -1  10   1        8.18        0.07     18.05 o 
   0  10   1      831.85      767.71     55.53 o 
   1  10   1      223.89      201.56     32.55 o 
   2  10   1       46.23       32.46     23.12 o 
   3  10   1      840.02      807.82     48.56 o 
   4  10   1      478.03      541.49     63.93 o 
   5  10   1      161.87       68.79     35.49 o 
   6  10   1      241.90      285.24     84.58 o 
   7  10   1        0.55      -43.31     37.17 o 
  -6  11   1      163.72      173.98     39.95 o 
  -5  11   1     1801.83     1923.79     87.09 o 
  -4  11   1      363.67      357.98     42.31 o 
  -3  11   1      168.34      141.66     39.77 o 
  -2  11   1      602.69      619.36     72.80 o 
  -1  11   1     1249.06     1367.51     99.88 o 
   0  11   1     3442.78     3238.14    141.69 o 
   1  11   1      979.71      885.61     62.76 o 
   2  11   1      502.79      580.72     52.04 o 
   3  11   1      323.44      320.11     41.17 o 
   4  11   1      128.59       79.72     38.17 o 
   5  11   1     1168.52     1143.18     65.04 o 
   6  11   1       18.01      -26.84     34.83 o 
  -5  12   1       76.77       68.65     34.34 o 
  -4  12   1      167.86      259.25     52.81 o 
  -3  12   1        2.91      -18.65     26.74 o 
  -2  12   1      612.96      673.31     62.75 o 
  -1  12   1        2.75      -12.54     28.66 o 
   0  12   1       42.57       69.63     34.00 o 
   1  12   1      292.72      330.64     60.85 o 
   2  12   1      173.17      232.42     51.64 o 
   3  12   1      615.58      659.66     55.47 o 
   4  12   1        8.91      -21.96     25.94 o 
   5  12   1      116.21      176.73     39.18 o 
  -4  13   1       25.59      -10.61     31.58 o 
  -3  13   1      472.61      517.56     65.61 o 
  -2  13   1       26.08      -33.26     29.88 o 
  -1  13   1     1373.98     1333.76     85.51 o 
   0  13   1        2.39      -26.48     30.42 o 
   1  13   1     2770.03     2763.94    149.92 o 
   2  13   1      129.28      144.29     43.13 o 
   3  13   1      290.53      338.03     55.70 o 
   4  13   1       32.12        9.11     30.62 o 
  -3  14   1      198.84      261.91     57.18 o 
  -2  14   1       15.82       23.86     45.20 o 
  -1  14   1      318.92      419.06     64.85 o 
   0  14   1       35.94       49.80     39.75 o 
   1  14   1      470.91      595.22     71.49 o 
   2  14   1        2.66      -21.51     39.88 o 
   3  14   1       13.93       -9.17     38.32 o 
   0  15   1       17.68      -32.00     37.75 o 
  -9   0   2        0.07      -90.51     94.08 o 
  -7   0   2      314.93      178.63     51.93 o 
  -6   0   2     6701.74     5980.61    306.39 o 
  -5   0   2     1987.83     1986.48    120.74 o 
  -4   0   2      901.97      972.06     68.48 o 
  -3   0   2     5455.77     6108.85    288.30 o 
  -2   0   2    17371.74    19858.22    884.90 o 
  -1   0   2      498.32      482.30     18.91 o 
   0   0   2    44021.22    36164.21   1230.65 o 
   1   0   2     4806.57     4638.86    152.91 o 
   2   0   2     2817.63     2627.40    136.65 o 
   3   0   2        0.54      -10.78      7.96 o 
   4   0   2    10310.38     9417.24    446.76 o 
   5   0   2      568.20      469.69     62.63 o 
   6   0   2      790.91      742.61     73.11 o 
   8   0   2     1130.91     1249.77    125.42 o 
   9   0   2       63.91       86.15     90.35 o 
  -9   1   2      166.69      188.79    106.42 o 
  -8   1   2       65.34       47.38     34.34 o 
  -7   1   2       58.64      142.82     76.12 o 
  -6   1   2       12.44      -16.76     31.93 o 
  -5   1   2       15.10       -2.79     14.89 o 
  -4   1   2     1557.67     1511.75     76.41 o 
  -3   1   2      431.88      456.30     25.91 o 
  -2   1   2    18093.58    18199.10    814.13 o 
  -1   1   2     1291.08     1423.50     47.37 o 
   0   1   2      621.30      716.64     20.68 o 
   1   1   2     5354.00     5243.94    122.10 o 
   2   1   2     6490.17     6723.42    836.56 o 
   3   1   2     3193.32     3048.88    124.50 o 
   4   1   2        3.48      -17.18     14.71 o 
   5   1   2     1868.24     1897.56     85.61 o 
   6   1   2       11.92      -22.52     18.67 o 
   7   1   2       79.28       55.91     30.38 o 
   8   1   2      803.01      790.68    155.46 o 
   9   1   2       47.63      102.13     64.95 o 
  -9   2   2       11.63      -30.46     35.50 o 
  -8   2   2     1318.23     1286.09    299.31 o 
  -7   2   2      800.34      819.99     82.24 o 
  -6   2   2     1409.00     1392.43     56.98 o 
  -5   2   2      399.82      376.24     25.68 o 
  -4   2   2     3679.91     3880.96    113.75 o 
  -3   2   2     4513.77     4857.46    183.02 o 
  -2   2   2     6770.52     6881.26    204.20 o 
  -1   2   2        9.29       13.17      9.77 o 
   0   2   2     3247.86     3734.17    175.60 o 
   1   2   2    20885.04    21400.27    553.38 o 
   2   2   2      872.51      882.09     26.42 o 
   3   2   2      157.03      139.01     15.69 o 
   4   2   2    16378.96    16698.53    381.78 o 
   5   2   2     1430.04     1460.83     72.65 o 
   6   2   2      107.97       86.38     28.24 o 
   7   2   2       97.58       71.55     30.97 o 
   8   2   2        3.98      -13.48     32.33 o 
   9   2   2       20.25       11.67     41.85 o 
  -9   3   2       21.73       48.58     57.92 o 
  -8   3   2       62.08        7.25     33.75 o 
  -7   3   2      288.00      297.36     43.92 o 
  -6   3   2      244.30      225.92     27.17 o 
  -5   3   2     2269.45     2220.17     95.51 o 
  -4   3   2       19.03       90.69     45.26 o 
  -3   3   2     2180.03     2474.79     75.82 o 
  -2   3   2      867.12      820.32     31.71 o 
  -1   3   2    20516.97    21399.56    478.69 o 
   0   3   2    23775.97    22103.37    494.49 o 
   1   3   2    19941.52    20142.65    976.27 o 
   2   3   2      463.86      404.69     21.62 o 
   3   3   2        0.84       12.03     15.63 o 
   4   3   2     1051.95     1028.20     35.65 o 
   5   3   2       97.19       87.57     18.74 o 
   6   3   2     1182.74     1152.67    211.65 o 
   7   3   2       61.45       18.29     27.88 o 
   8   3   2      482.49      565.42    103.26 o 
   9   3   2        4.06        1.70     59.49 o 
  -9   4   2       39.19       68.54     42.62 o 
  -8   4   2     2905.62     3114.64    276.91 o 
  -7   4   2        9.02      -18.59     26.28 o 
  -6   4   2      651.67      628.95     37.01 o 
  -5   4   2        1.38       -9.91     12.94 o 
  -4   4   2       78.15       51.78     14.26 o 
  -3   4   2      720.82      757.06     32.90 o 
  -2   4   2      280.07      184.38     21.73 o 
  -1   4   2      245.37      172.90     15.53 o 
   0   4   2     3764.22     3975.46    133.97 o 
   1   4   2    11588.48    12488.12    330.26 o 
   2   4   2    27491.73    27043.28    701.92 o 
   3   4   2     2587.64     2752.31     73.35 o 
   4   4   2      858.92      803.22     30.85 o 
   5   4   2      102.06      103.51     21.63 o 
   6   4   2       93.96      101.04     43.93 o 
   7   4   2      280.27      249.88     47.12 o 
   8   4   2      604.46      653.88    115.65 o 
   9   4   2      548.70      660.92    143.14 o 
  -9   5   2        4.38       20.70     40.16 o 
  -8   5   2      363.08      463.91    113.74 o 
  -7   5   2       24.16        4.78     27.61 o 
  -6   5   2     3058.08     3030.37    217.93 o 
  -5   5   2       46.04       29.71     16.70 o 
  -4   5   2      146.40      179.29     21.28 o 
  -3   5   2        0.98       -7.88     10.90 o 
  -2   5   2        0.09        2.38      5.87 o 
  -1   5   2       94.97       74.55      8.51 o 
   0   5   2      445.67      496.45     24.34 o 
   1   5   2     4659.46     4820.38    137.67 o 
   2   5   2      143.21      146.13     17.86 o 
   3   5   2       87.89       58.10     15.94 o 
   4   5   2      754.26      776.86     31.23 o 
   5   5   2      266.59      251.50     30.46 o 
   6   5   2       54.35       65.71     26.50 o 
   7   5   2      331.44      315.00     67.26 o 
   8   5   2        0.88      -23.25     35.08 o 
  -9   6   2       29.31        2.19     40.19 o 
  -8   6   2     1073.74     1069.28    204.68 o 
  -7   6   2      119.57       41.27     31.03 o 
  -6   6   2      536.06      655.57     58.39 o 
  -5   6   2       69.87       29.83     19.42 o 
  -4   6   2     4071.69     4292.97    131.18 o 
  -3   6   2     1531.11     1754.71     50.79 o 
  -2   6   2      516.90      492.02     27.38 o 
  -1   6   2     1219.68     1174.46     47.29 o 
   0   6   2     8549.93     8831.71    218.39 o 
   1   6   2     5879.52     5593.06    241.17 o 
   2   6   2    11996.56    12172.56    412.23 o 
   3   6   2        6.48       -9.22     13.57 o 
   4   6   2     7203.23     7035.51    400.25 o 
   5   6   2     2101.10     2032.77     77.71 o 
   6   6   2      243.06      281.44     43.44 o 
   7   6   2       32.57       41.75     35.38 o 
   8   6   2      218.86      159.27     80.22 o 
  -8   7   2       12.18       -0.02     34.67 o 
  -7   7   2      249.12      201.79     44.12 o 
  -6   7   2      776.13      848.84     65.16 o 
  -5   7   2       82.75       63.04     23.16 o 
  -4   7   2      994.55      988.78     60.12 o 
  -3   7   2     1151.35     1117.56     43.35 o 
  -2   7   2      589.04      608.88     23.16 o 
  -1   7   2     2908.73     2857.97     77.40 o 
   0   7   2      172.45      147.59     15.60 o 
   1   7   2      454.46      416.09     29.63 o 
   2   7   2     3267.20     3345.70    105.74 o 
   3   7   2     1306.78     1455.08     59.12 o 
   4   7   2     1260.69     1161.38     53.05 o 
   5   7   2      170.96      204.55     39.98 o 
   6   7   2       75.29       67.19     31.86 o 
   7   7   2       33.60       44.36     35.99 o 
   8   7   2        1.35      -52.66     35.11 o 
  -8   8   2      777.38      758.79    110.89 o 
  -7   8   2      133.13      122.35     59.89 o 
  -6   8   2     1221.02     1188.11     75.26 o 
  -5   8   2      305.72      253.68     28.74 o 
  -4   8   2     1998.13     1909.93     88.83 o 
  -3   8   2      517.73      548.06     34.08 o 
  -2   8   2      297.25      282.56     29.06 o 
  -1   8   2       11.59      -15.85     10.57 o 
   0   8   2     4822.91     4451.75    115.94 o 
   1   8   2        1.40      -18.49     12.33 o 
   2   8   2     2293.65     2291.14     97.77 o 
   3   8   2      115.92      101.63     22.29 o 
   4   8   2     2006.85     1917.36     95.86 o 
   5   8   2        0.07       12.81     27.46 o 
   6   8   2      241.53      217.65     42.57 o 
   7   8   2      133.99      117.75     74.26 o 
  -7   9   2        0.12       35.38     31.05 o 
  -6   9   2        9.17      -28.47     25.87 o 
  -5   9   2      612.81      574.67     48.81 o 
  -4   9   2       72.60       26.36     18.77 o 
  -3   9   2     2583.87     2484.18     91.94 o 
  -2   9   2      203.90      194.65     30.74 o 
  -1   9   2     1578.39     1730.25     68.03 o 
   0   9   2       93.72       79.81     17.18 o 
   1   9   2      675.91      692.57     34.33 o 
   2   9   2      877.43      760.58     36.25 o 
   3   9   2       29.28       43.79     40.71 o 
   4   9   2       15.38       27.37     28.49 o 
   5   9   2       19.11        8.13     28.55 o 
   6   9   2      134.80       49.86     48.90 o 
   7   9   2       22.42       21.83     37.65 o 
  -7  10   2      465.80      552.34     72.31 o 
  -6  10   2      887.88      912.36     63.68 o 
  -5  10   2      296.22      332.73     42.65 o 
  -4  10   2       95.01       35.89     25.48 o 
  -3  10   2        6.50      -15.33     19.35 o 
  -2  10   2      976.93      962.04     57.08 o 
  -1  10   2       28.71       -0.70     18.81 o 
   0  10   2     1086.34     1096.61     53.39 o 
   1  10   2       14.60       24.63     17.58 o 
   2  10   2     1677.77     1656.33     90.77 o 
   3  10   2      457.89      462.03     42.79 o 
   4  10   2      226.39      313.85     48.69 o 
   5  10   2       12.00      -24.12     35.47 o 
   6  10   2      270.69      231.07     48.77 o 
   7  10   2       19.32      -44.32     48.16 o 
  -6  11   2      420.09      489.76     54.16 o 
  -5  11   2      118.99      166.43     57.99 o 
  -4  11   2       54.31       42.65     28.74 o 
  -3  11   2       66.03       51.27     26.21 o 
  -2  11   2       21.60        9.03     23.23 o 
  -1  11   2      344.04      364.14     38.51 o 
   0  11   2        0.96       12.80     28.42 o 
   1  11   2        1.18      -19.42     25.78 o 
   2  11   2      112.36       62.66     27.11 o 
   3  11   2       56.31       42.57     27.15 o 
   4  11   2      255.60      241.91     37.38 o 
   5  11   2       14.40       29.97     37.87 o 
   6  11   2        4.05       11.14     37.43 o 
  -5  12   2      125.88      143.45     37.29 o 
  -4  12   2      380.59      471.11     55.57 o 
  -3  12   2      445.49      508.71     50.47 o 
  -2  12   2     1158.90     1137.62     61.49 o 
  -1  12   2       22.90       17.11     29.52 o 
   0  12   2     1022.11      990.51     77.66 o 
   1  12   2        8.14       19.49     29.76 o 
   2  12   2     1211.17     1155.56    103.34 o 
   3  12   2       47.89       54.75     28.05 o 
   4  12   2      309.98      320.43     58.52 o 
   5  12   2        0.98       -3.74     30.57 o 
  -5  13   2      175.50      204.11    157.29 o 
  -4  13   2      272.01      312.42     47.94 o 
  -3  13   2       77.01       75.49     34.65 o 
  -2  13   2        0.19      -31.74     32.58 o 
  -1  13   2      408.66      564.08     65.82 o 
   0  13   2       64.13      112.02     39.84 o 
   1  13   2      139.87      203.06     45.92 o 
   2  13   2       60.80       61.75     73.27 o 
   3  13   2      224.03      203.76     50.69 o 
   4  13   2       73.38       43.83     42.75 o 
  -3  14   2       26.58       -6.34     40.60 o 
  -2  14   2       25.54       -6.12     40.87 o 
  -1  14   2        2.85        3.19     38.57 o 
   0  14   2     1963.29     2153.03    203.64 o 
   1  14   2      309.31      367.60    110.89 o 
   2  14   2      427.08      537.10     70.87 o 
   3  14   2        8.90      -16.79     38.82 o 
   0  15   2        6.89      -19.90     40.77 o 
  -9   1   3      505.84      625.04    268.05 o 
  -8   1   3       13.30       25.67     53.18 o 
  -7   1   3     5710.20     6192.75    960.62 o 
  -6   1   3     2639.99     2385.35    148.09 o 
  -5   1   3      478.49      445.15     33.59 o 
  -4   1   3     4672.32     5047.54    174.58 o 
  -3   1   3     9033.11     8809.53    344.28 o 
  -2   1   3      540.75      553.83     67.60 o 
  -1   1   3      399.92      543.65     19.66 o 
   0   1   3      232.77      290.24     13.07 o 
   1   1   3     1047.24     1150.32     28.56 o 
   2   1   3      573.38      608.15     22.93 o 
   3   1   3    10259.89    10006.02    423.92 o 
   4   1   3        0.08       -2.34     11.61 o 
   5   1   3     2010.57     1928.29     87.82 o 
   6   1   3      317.46      260.55     38.90 o 
   7   1   3      323.48      274.85     45.19 o 
   8   1   3     1143.39     1317.93    131.38 o 
   9   1   3      670.40     1107.68    112.22 o 
  -9   2   3      233.50      207.88     48.00 o 
  -8   2   3      131.63      230.89     43.54 o 
  -7   2   3      122.80      138.48     33.62 o 
  -6   2   3     2165.44     2146.93    122.36 o 
  -5   2   3      738.84      687.77     34.81 o 
  -4   2   3       30.80       73.04     13.56 o 
  -3   2   3     3572.52     3621.67    103.83 o 
  -2   2   3      594.06      578.96     20.38 o 
  -1   2   3     3504.43     3688.22     87.74 o 
   0   2   3      319.68      449.20     51.74 o 
   1   2   3    15537.86    14994.52    338.99 o 
   2   2   3     2430.81     2557.80     77.62 o 
   3   2   3      339.07      331.09     15.76 o 
   4   2   3      185.72      188.82     18.99 o 
   5   2   3      738.65      751.26     58.16 o 
   6   2   3      312.34      259.74     39.31 o 
   7   2   3       40.42       18.00     27.32 o 
   8   2   3      268.45      228.27    122.17 o 
   9   2   3        7.48      -57.12     38.08 o 
  -9   3   3      800.34      931.46    149.92 o 
  -8   3   3      118.34       45.69     35.33 o 
  -7   3   3      157.42      158.28     35.25 o 
  -6   3   3     3670.34     3405.49    111.34 o 
  -5   3   3     5183.56     4962.54    146.06 o 
  -4   3   3     1015.74      996.11     40.41 o 
  -3   3   3     2946.59     3100.33     96.36 o 
  -2   3   3     2500.44     2479.14    101.28 o 
  -1   3   3     4176.07     4377.96    104.91 o 
   0   3   3     6037.22     6261.58    146.91 o 
   1   3   3     3780.78     3963.54    152.27 o 
   2   3   3      107.95      188.23     23.82 o 
   3   3   3    17553.26    17042.43    450.88 o 
   4   3   3       69.32       77.65     11.72 o 
   5   3   3     2281.99     2248.76    107.01 o 
   6   3   3      275.24      264.79     73.78 o 
   7   3   3       50.47       41.71     30.50 o 
   8   3   3      134.05       64.67     39.07 o 
   9   3   3      668.87      768.20    137.12 o 
  -9   4   3       13.93       35.94     44.99 o 
  -8   4   3      134.74      244.11     57.76 o 
  -7   4   3        0.03      -15.74     22.33 o 
  -6   4   3      717.82      636.52     63.30 o 
  -5   4   3       35.15       29.18     15.80 o 
  -4   4   3     3417.16     3638.29    110.24 o 
  -3   4   3      100.34      130.32     27.67 o 
  -2   4   3     8489.79     8786.80    205.60 o 
  -1   4   3     3996.25     4192.22    107.66 o 
   0   4   3      519.60      525.05     38.90 o 
   1   4   3      291.99      289.98     19.33 o 
   2   4   3       59.96       71.57     18.21 o 
   3   4   3     1508.17     1475.98     55.39 o 
   4   4   3      212.25      205.36     23.90 o 
   5   4   3     1621.42     1533.21     67.27 o 
   6   4   3      328.40      287.55     63.03 o 
   7   4   3       26.82       40.32     32.12 o 
   8   4   3      228.39      248.30     76.62 o 
  -9   5   3      713.57      791.67    110.36 o 
  -8   5   3      618.78      556.13    143.62 o 
  -7   5   3      480.94      521.58     88.17 o 
  -6   5   3      120.41      115.60     25.12 o 
  -5   5   3     3194.22     3389.89    108.76 o 
  -4   5   3     3510.64     3357.71    105.08 o 
  -3   5   3     1050.34     1008.53     36.67 o 
  -2   5   3      244.60      187.27     16.07 o 
  -1   5   3       90.67       73.88      8.20 o 
   0   5   3      128.28      139.92     28.15 o 
   1   5   3    18819.11    19024.38    544.93 o 
   2   5   3     1323.46     1295.60     49.70 o 
   3   5   3     9503.96     9716.20    401.22 o 
   4   5   3        3.28       -2.31     14.14 o 
   5   5   3      165.04      149.85     33.61 o 
   6   5   3       51.36       18.37     21.05 o 
   7   5   3      511.42      613.88    166.05 o 
   8   5   3      208.87      198.20     47.08 o 
  -9   6   3       33.68       28.79     54.33 o 
  -8   6   3       52.95       72.78     36.23 o 
  -7   6   3       14.09      -22.49     25.39 o 
  -6   6   3     2473.05     2394.13     87.13 o 
  -5   6   3       58.10       36.89     19.98 o 
  -4   6   3     1032.00     1003.18     40.99 o 
  -3   6   3      220.07      206.34     20.43 o 
  -2   6   3       32.96       27.19     10.97 o 
  -1   6   3       78.62       84.37      9.96 o 
   0   6   3      238.05      219.46     20.88 o 
   1   6   3      386.44      405.61     26.77 o 
   2   6   3      154.70      173.94     21.75 o 
   3   6   3      707.89      662.40     37.02 o 
   4   6   3     1140.84     1106.07     51.29 o 
   5   6   3      228.41      239.13     47.55 o 
   6   6   3      398.63      400.40     40.13 o 
   7   6   3      504.49      534.56     61.75 o 
   8   6   3       40.00       17.17     41.35 o 
  -8   7   3       75.72       48.53     54.17 o 
  -7   7   3      645.60      783.98     77.87 o 
  -6   7   3      109.54       79.32     33.53 o 
  -5   7   3      676.38      708.84     37.81 o 
  -4   7   3      391.71      428.93     29.62 o 
  -3   7   3     7006.39     7420.77    183.87 o 
  -2   7   3      949.71      871.20     35.46 o 
  -1   7   3      369.35      332.39     24.72 o 
   0   7   3       34.99       17.77     10.59 o 
   1   7   3     8511.26     8424.33    235.42 o 
   2   7   3     3353.35     3536.53    111.91 o 
   3   7   3     8579.93     8833.27    249.52 o 
   4   7   3     1800.10     1784.70     71.04 o 
   5   7   3     2094.54     2066.19    200.42 o 
   6   7   3       92.99       66.35     32.94 o 
   7   7   3      493.46      547.39    112.44 o 
   8   7   3       32.59       42.54     41.14 o 
  -8   8   3      141.82      195.21     51.68 o 
  -7   8   3       66.38      124.82     40.29 o 
  -6   8   3      104.26      138.14     32.63 o 
  -5   8   3      629.13      672.93     39.80 o 
  -4   8   3      631.90      605.36     36.58 o 
  -3   8   3        5.96      -19.52     13.01 o 
  -2   8   3       25.83       -0.88     14.13 o 
  -1   8   3     2038.64     1996.75     60.13 o 
   0   8   3      459.36      451.18     26.52 o 
   1   8   3     6164.18     5985.68    204.64 o 
   2   8   3     3968.69     3953.46    125.08 o 
   3   8   3      158.52      158.76     42.46 o 
   4   8   3        4.28       52.29     27.93 o 
   5   8   3        9.76      -40.98     36.58 o 
   6   8   3      133.13       99.27     38.89 o 
   7   8   3       32.03        5.12     33.07 o 
  -7   9   3     1558.31     1610.54    224.95 o 
  -6   9   3       21.01       42.89     27.99 o 
  -5   9   3      730.07      808.86     44.77 o 
  -4   9   3       19.75        2.59     17.68 o 
  -3   9   3       25.62        6.92     16.58 o 
  -2   9   3        3.01       -3.15     16.11 o 
  -1   9   3     2310.58     2248.01     81.91 o 
   0   9   3     1036.60      968.30     40.51 o 
   1   9   3     5888.45     5765.54    148.41 o 
   2   9   3        3.81      -17.16     17.00 o 
   3   9   3     2219.17     2014.73    178.15 o 
   4   9   3      343.49      329.27     48.66 o 
   5   9   3      558.83      662.04     64.58 o 
   6   9   3        0.44      -47.08     31.39 o 
   7   9   3      203.75      200.94     49.08 o 
  -7  10   3      289.03      370.20     62.46 o 
  -6  10   3        1.63       -8.23     36.72 o 
  -5  10   3      153.54      186.55     35.30 o 
  -4  10   3        4.86      -27.80     18.53 o 
  -3  10   3      430.80      416.48     46.22 o 
  -2  10   3      363.53      358.26     49.05 o 
  -1  10   3      295.20      277.29     32.08 o 
   0  10   3      337.12      352.96     35.50 o 
   1  10   3     3717.68     3886.79    109.36 o 
   2  10   3        4.73       16.88     20.55 o 
   3  10   3     1351.90     1325.70    111.00 o 
   4  10   3      164.90      156.66     53.96 o 
   5  10   3        7.22      -28.99     32.71 o 
   6  10   3      126.33      127.96     46.14 o 
  -6  11   3      337.04      449.64     65.24 o 
  -5  11   3     1859.19     1915.67    103.32 o 
  -4  11   3      223.15      230.78     39.99 o 
  -3  11   3      465.24      577.01     48.94 o 
  -2  11   3       26.22        5.87     21.94 o 
  -1  11   3     2442.22     2485.37     94.24 o 
   0  11   3      653.56      703.60     51.35 o 
   1  11   3       18.36       11.64     38.15 o 
   2  11   3       92.53       86.97     28.53 o 
   3  11   3      503.41      560.23     49.37 o 
   4  11   3      207.41      213.00     48.03 o 
   5  11   3     1431.13     1584.94     96.18 o 
   6  11   3      764.62      902.03     99.16 o 
  -6  12   3        0.05      -19.43     67.55 o 
  -5  12   3       50.35       57.97     39.89 o 
  -4  12   3      462.48      503.01     55.81 o 
  -3  12   3       20.47      -20.85     25.00 o 
  -2  12   3     1096.12     1182.91     62.90 o 
  -1  12   3      228.55      271.68     37.37 o 
   0  12   3      141.52      202.07     42.11 o 
   1  12   3      108.00       80.96     35.13 o 
   2  12   3      117.60      109.58     40.20 o 
   3  12   3      383.89      411.60     58.77 o 
   4  12   3      121.62      126.44     35.53 o 
   5  12   3      388.31      407.58     62.59 o 
  -5  13   3      540.73      676.76    145.29 o 
  -4  13   3        0.04      -17.69     37.01 o 
  -3  13   3       21.65      -10.30     28.08 o 
  -2  13   3       17.57      -45.44     31.20 o 
  -1  13   3     1255.11     1377.51    141.14 o 
   0  13   3      440.28      507.07     64.04 o 
   1  13   3     1017.46     1032.26     74.72 o 
   2  13   3        0.55      -28.87     31.87 o 
   3  13   3      230.63      238.17     51.33 o 
   4  13   3      105.01      120.55     48.69 o 
  -3  14   3       37.88        2.62     40.31 o 
  -2  14   3       67.59       83.81     43.18 o 
  -1  14   3        0.02      -29.58     38.01 o 
   0  14   3      147.31      133.46     45.25 o 
   1  14   3       28.52       -0.60     37.42 o 
   2  14   3       47.65       48.03     42.10 o 
   3  14   3        2.52        7.69     38.96 o 
  -9   0   4      179.23      404.46    156.81 o 
  -8   0   4     1015.71      939.02     87.96 o 
  -7   0   4       11.27      -31.98     29.80 o 
  -6   0   4     6449.09     6520.33    326.40 o 
  -5   0   4        6.63       -9.37     21.18 o 
  -4   0   4    13967.58    14410.73    657.16 o 
  -3   0   4    15287.35    16002.38    719.04 o 
  -2   0   4      607.61      662.64     28.47 o 
  -1   0   4     2810.97     2960.17     98.86 o 
   0   0   4    32859.54    29152.73    747.73 o 
   1   0   4    20192.71    18750.65    484.74 o 
   2   0   4    10090.48     9230.21    434.52 o 
   3   0   4     2048.00     2077.19     85.05 o 
   4   0   4    15351.83    14947.34    828.55 o 
   5   0   4     2442.47     2300.37    143.14 o 
   6   0   4       83.09       35.86     38.84 o 
   7   0   4     1789.99     1689.98    132.92 o 
   8   0   4     2158.94     2729.14    198.16 o 
   9   0   4       51.16        2.98     85.51 o 
  -9   1   4      289.33      362.63     60.87 o 
  -8   1   4       69.35       58.25     38.02 o 
  -7   1   4       93.06       87.69     31.24 o 
  -6   1   4        5.33        2.21     30.89 o 
  -5   1   4      151.53      120.61     22.16 o 
  -4   1   4      506.27      553.80     32.87 o 
  -3   1   4      210.42      244.16     27.81 o 
  -2   1   4      783.11      800.72     27.77 o 
  -1   1   4       46.87       87.26     18.13 o 
   0   1   4     2114.06     2275.05     65.29 o 
   1   1   4     3602.50     3737.03     73.04 o 
   2   1   4     1984.35     2121.98     93.52 o 
   3   1   4     6651.96     6468.06    182.86 o 
   4   1   4      182.88      186.67     22.89 o 
   5   1   4     1163.27     1066.99     60.91 o 
   6   1   4      138.41      108.03     31.18 o 
   7   1   4      164.88      192.99     40.12 o 
   8   1   4      362.70      485.18     71.24 o 
   9   1   4        1.20      -71.30     47.54 o 
  -9   2   4      416.99      525.75    191.19 o 
  -8   2   4      638.31      755.72    109.56 o 
  -7   2   4     2344.63     2262.61    156.80 o 
  -6   2   4      771.95      721.56     54.36 o 
  -5   2   4        2.65      -20.02     13.35 o 
  -4   2   4    15285.66    15646.28    412.07 o 
  -3   2   4     4091.07     4108.55    101.02 o 
  -2   2   4     8856.14     9338.61    193.23 o 
  -1   2   4       10.15       10.65      4.06 o 
   0   2   4      265.75      281.92     11.49 o 
   1   2   4      455.95      471.87     17.09 o 
   2   2   4     7842.19     7741.23    183.32 o 
   3   2   4      686.62      627.18     44.49 o 
   4   2   4     8485.89     8491.91    238.45 o 
   5   2   4        5.25        4.76     15.27 o 
   6   2   4     1747.60     1745.87    101.10 o 
   7   2   4      487.11      551.37     60.01 o 
   8   2   4      554.25      552.26     67.14 o 
   9   2   4        0.07      -64.23     67.05 o 
  -9   3   4      188.84      177.57     61.41 o 
  -8   3   4       65.07       81.81     36.08 o 
  -7   3   4      151.24      156.75     27.47 o 
  -6   3   4       73.60       85.67     21.45 o 
  -5   3   4     3570.65     3946.00    120.22 o 
  -4   3   4      341.97      387.29     27.37 o 
  -3   3   4      782.32      771.57     28.05 o 
  -2   3   4     1364.43     1382.71     40.06 o 
  -1   3   4      754.91      848.78     23.20 o 
   0   3   4     6307.56     6540.84    137.10 o 
   1   3   4        0.14        6.19      7.83 o 
   2   3   4    11473.37    12053.74    490.71 o 
   3   3   4      930.52      924.90     52.47 o 
   4   3   4     1385.02     1386.38     55.97 o 
   5   3   4     1742.10     1639.68     66.56 o 
   6   3   4       35.36       27.25     28.40 o 
   7   3   4      435.92      551.52    197.76 o 
   8   3   4       14.25      -36.38     34.02 o 
  -9   4   4      259.92      436.06     82.80 o 
  -8   4   4     1379.58     1556.84    234.47 o 
  -7   4   4      358.95      437.49     71.89 o 
  -6   4   4     1182.70     1191.54     52.42 o 
  -5   4   4        7.71        2.97     15.77 o 
  -4   4   4     9426.17     9565.01    227.32 o 
  -3   4   4     2747.78     2870.19     66.64 o 
  -2   4   4      182.09      220.99     15.30 o 
  -1   4   4     3992.79     4038.24    100.12 o 
   0   4   4     2473.81     2545.02     67.46 o 
   1   4   4     1269.82     1320.70     47.35 o 
   2   4   4    25636.65    24739.19    645.66 o 
   3   4   4       13.89       13.50     13.50 o 
   4   4   4      421.78      387.81     29.85 o 
   5   4   4      477.18      487.27     36.68 o 
   6   4   4     1597.58     1483.34    137.00 o 
   7   4   4        7.50      -27.17     27.97 o 
   8   4   4      349.18      349.17    113.05 o 
  -9   5   4      153.56      252.54     68.80 o 
  -8   5   4       71.59       30.33     45.44 o 
  -7   5   4        5.53      -19.29     22.93 o 
  -6   5   4      926.05      851.53     44.68 o 
  -5   5   4        2.71        3.14     17.02 o 
  -4   5   4        5.99       -1.06     12.61 o 
  -3   5   4      796.46      857.46     33.61 o 
  -2   5   4     4818.28     5018.89    160.57 o 
  -1   5   4        3.64       -1.66      7.29 o 
   0   5   4      303.43      227.71     17.65 o 
   1   5   4       39.22       25.98     12.85 o 
   2   5   4       11.46       17.25     12.85 o 
   3   5   4     2579.83     2627.63    107.88 o 
   4   5   4     1578.40     1620.72    100.04 o 
   5   5   4       45.18       25.86     17.57 o 
   6   5   4      768.45      790.69     64.22 o 
   7   5   4      293.29      425.46     57.43 o 
   8   5   4      108.29      115.47     44.37 o 
  -9   6   4       11.28      -38.95     50.34 o 
  -8   6   4      114.65      108.39     57.89 o 
  -7   6   4       25.09       10.97     29.05 o 
  -6   6   4      933.26     1059.00     62.93 o 
  -5   6   4     1449.54     1509.65     54.71 o 
  -4   6   4    10400.58    11321.48    375.17 o 
  -3   6   4     2275.10     2472.09     72.18 o 
  -2   6   4      646.12      663.59     50.14 o 
  -1   6   4      976.73      959.66     58.40 o 
   0   6   4     7246.58     7448.88    242.33 o 
   1   6   4       38.47       33.65     14.41 o 
   2   6   4     8432.49     8432.36    366.55 o 
   3   6   4      105.03       98.67     23.56 o 
   4   6   4     4824.36     4693.67    164.78 o 
   5   6   4       13.34       16.94     18.79 o 
   6   6   4      975.24      942.89     69.94 o 
   7   6   4      108.47       42.21     36.42 o 
   8   6   4       94.31       48.05     63.53 o 
  -8   7   4       81.36       50.52     47.92 o 
  -7   7   4        5.21      -33.34     31.79 o 
  -6   7   4      569.96      610.77     57.71 o 
  -5   7   4      453.03      436.92     53.29 o 
  -4   7   4       44.65       41.04     17.32 o 
  -3   7   4      308.59      308.69     26.42 o 
  -2   7   4      500.69      473.03     25.67 o 
  -1   7   4     1677.63     1697.16     46.47 o 
   0   7   4     3031.67     2937.93     95.44 o 
   1   7   4      211.11      317.50     44.30 o 
   2   7   4      399.44      432.16     67.99 o 
   3   7   4        5.33       17.20     17.21 o 
   4   7   4      225.13      220.40     29.56 o 
   5   7   4        9.16       14.13     20.84 o 
   6   7   4       17.26       36.35     33.92 o 
   7   7   4       81.79       80.78     38.99 o 
   8   7   4      249.18      238.44     56.14 o 
  -8   8   4      117.25      147.14     48.02 o 
  -7   8   4      197.83      236.14     59.12 o 
  -6   8   4     1513.82     1606.87    168.41 o 
  -5   8   4      755.10      733.92     40.70 o 
  -4   8   4     2803.91     2792.38     85.80 o 
  -3   8   4        9.81      -12.12     14.04 o 
  -2   8   4      815.68      767.03     35.34 o 
  -1   8   4       34.23       16.82     15.31 o 
   0   8   4     7051.53     7181.69    177.22 o 
   1   8   4      824.44      783.71     60.89 o 
   2   8   4     1969.74     1905.74     72.87 o 
   3   8   4      102.01       62.43     22.18 o 
   4   8   4     4120.55     4013.07    223.43 o 
   5   8   4       52.30       47.20     31.03 o 
   6   8   4       93.27       77.79     46.61 o 
   7   8   4      151.63      159.53     44.92 o 
  -7   9   4      149.34      131.46     47.24 o 
  -6   9   4      830.56      906.63     92.80 o 
  -5   9   4       62.34       69.17     22.72 o 
  -4   9   4       73.27       60.69     20.60 o 
  -3   9   4     1120.59     1007.11     52.61 o 
  -2   9   4      123.34      113.01     20.40 o 
  -1   9   4      257.32      233.91     27.77 o 
   0   9   4     1637.92     1710.84     68.37 o 
   1   9   4     2776.06     2666.78     94.08 o 
   2   9   4       37.29       27.67     28.34 o 
   3   9   4      790.04      760.19     45.64 o 
   4   9   4      180.78      194.73     41.22 o 
   5   9   4      209.05      173.91     44.17 o 
   6   9   4      124.58      102.84     41.32 o 
   7   9   4       86.81       61.71     57.39 o 
  -7  10   4      121.14      101.31     46.34 o 
  -6  10   4      935.43     1016.70     84.16 o 
  -5  10   4      126.52      116.82     31.61 o 
  -4  10   4      686.26      750.21     43.45 o 
  -3  10   4      135.87      134.55     24.44 o 
  -2  10   4     2013.30     2098.99     81.94 o 
  -1  10   4      355.47      353.92     35.89 o 
   0  10   4      395.34      393.00     36.73 o 
   1  10   4       22.58       11.55     20.54 o 
   2  10   4     2461.68     2401.15    114.41 o 
   3  10   4       96.65      103.23     48.18 o 
   4  10   4      990.75      993.69    113.37 o 
   5  10   4       11.85       35.76     34.08 o 
   6  10   4      510.50      636.66     71.69 o 
  -6  11   4       26.13      -55.51     37.01 o 
  -5  11   4       10.75       23.04     28.77 o 
  -4  11   4       97.08       44.50     27.06 o 
  -3  11   4       11.53      -25.83     23.32 o 
  -2  11   4      205.92      239.04     33.65 o 
  -1  11   4        0.06       11.08     23.29 o 
   0  11   4      391.51      461.33     42.18 o 
   1  11   4       74.23       10.52     44.46 o 
   2  11   4        1.14      -16.68     30.45 o 
   3  11   4      472.67      581.41     63.15 o 
   4  11   4      129.74      139.58     43.04 o 
   5  11   4        2.91      -33.67     36.54 o 
   6  11   4       18.29       39.81     40.89 o 
  -5  12   4      203.00      261.46     55.54 o 
  -4  12   4      251.58      227.45     49.97 o 
  -3  12   4        0.48      -26.45     23.76 o 
  -2  12   4     2075.25     2165.62     89.77 o 
  -1  12   4      765.89      773.68     57.37 o 
   0  12   4      107.60      114.66     36.82 o 
   1  12   4        1.51      -13.46     27.58 o 
   2  12   4      562.52      483.05    110.52 o 
   3  12   4      148.83      124.80     43.86 o 
   4  12   4     1041.78     1170.42    234.29 o 
   5  12   4      232.38      289.18     58.91 o 
  -4  13   4      218.53      209.78     81.44 o 
  -3  13   4       40.03       46.80     37.48 o 
  -2  13   4      637.76      840.85     62.87 o 
  -1  13   4        0.10        1.91     31.49 o 
   0  13   4        0.85       -3.55     33.81 o 
   1  13   4      136.44      164.02     44.29 o 
   2  13   4      150.47      119.06     47.75 o 
   3  13   4       28.70       69.42     42.76 o 
   4  13   4       62.29       49.26     45.94 o 
  -3  14   4       43.67        2.71     55.82 o 
  -2  14   4      126.59      185.68     51.06 o 
  -1  14   4       39.07        7.63     35.82 o 
   0  14   4      757.47     1005.19     87.51 o 
   1  14   4      162.14      160.98     53.15 o 
   2  14   4       56.17       51.22     41.89 o 
  -9   1   5       40.43       31.34     72.53 o 
  -8   1   5       14.13       22.55     31.08 o 
  -7   1   5     1484.15     1590.59    263.00 o 
  -6   1   5      500.15      443.95     46.08 o 
  -5   1   5     4850.92     4839.75    171.34 o 
  -4   1   5     2295.56     2455.78     76.50 o 
  -3   1   5    15594.97    16266.08    367.19 o 
  -2   1   5    12020.09    12592.94    286.32 o 
  -1   1   5       16.56       31.19      8.08 o 
   0   1   5    18862.32    18916.34    395.19 o 
   1   1   5    10494.50    10198.22    194.38 o 
   2   1   5     2014.61     2157.15     62.00 o 
   3   1   5     9579.35     9048.88    216.19 o 
   4   1   5     1999.30     1953.56     70.47 o 
   5   1   5     3300.87     3501.70    132.82 o 
   6   1   5       41.75       26.92     27.37 o 
   7   1   5     1526.25     1612.40    131.17 o 
   8   1   5      195.34      258.25     64.04 o 
  -9   2   5      427.13      297.50     69.60 o 
  -8   2   5       19.33       46.68     32.58 o 
  -7   2   5       29.32       38.91     20.17 o 
  -6   2   5     1879.71     1839.31    123.12 o 
  -5   2   5      114.51      101.96     22.69 o 
  -4   2   5     7026.76     7441.23    177.94 o 
  -3   2   5     1314.25     1436.27     37.02 o 
  -2   2   5      777.87      751.24     21.49 o 
  -1   2   5       12.69       23.52      6.02 o 
   0   2   5     2576.21     2765.57     65.86 o 
   1   2   5     1451.16     1449.85     44.91 o 
   2   2   5      695.59      747.78     28.90 o 
   3   2   5      187.38      179.59     18.57 o 
   4   2   5      300.28      324.27     29.25 o 
   5   2   5      738.86      703.00     41.03 o 
   6   2   5      314.71      337.17     45.93 o 
   7   2   5        2.50      -39.54     26.36 o 
   8   2   5        1.58      -48.99     32.66 o 
  -9   3   5      545.05      568.72     89.66 o 
  -8   3   5       41.86       33.36     31.30 o 
  -7   3   5      107.11      105.84     24.42 o 
  -6   3   5      960.60      944.72     45.84 o 
  -5   3   5    16647.96    17093.68    417.37 o 
  -4   3   5      748.41      730.92     30.18 o 
  -3   3   5     6861.73     7334.71    154.71 o 
  -2   3   5     2919.38     2992.78     86.27 o 
  -1   3   5     2753.70     2834.31     63.80 o 
   0   3   5     5417.82     5648.93    143.28 o 
   1   3   5     4790.24     4961.63    108.32 o 
   2   3   5     1806.51     1714.95     59.77 o 
   3   3   5     3888.82     3661.53    113.10 o 
   4   3   5      998.27      977.06     46.21 o 
   5   3   5     5674.77     5328.97    164.23 o 
   6   3   5      462.00      486.57     44.65 o 
   7   3   5      942.37      875.61     66.83 o 
   8   3   5        0.05      -46.36     36.45 o 
  -9   4   5       63.46       57.84     53.80 o 
  -8   4   5      101.23       76.62     47.84 o 
  -7   4   5        1.48      -22.61     17.50 o 
  -6   4   5     1083.93     1048.71     48.61 o 
  -5   4   5        8.90       -2.11     14.65 o 
  -4   4   5       22.49       15.06      9.61 o 
  -3   4   5      118.61      115.98     11.60 o 
  -2   4   5     2208.48     2364.61     77.71 o 
  -1   4   5     3883.10     3821.02     95.93 o 
   0   4   5      132.14      160.70     14.37 o 
   1   4   5     1209.78     1315.14     57.27 o 
   2   4   5     1979.83     1899.25     66.03 o 
   3   4   5      266.30      200.48     23.79 o 
   4   4   5      347.18      336.95     31.05 o 
   5   4   5        0.37      -13.45     17.57 o 
   6   4   5        3.22       29.13     33.21 o 
   7   4   5      105.21       38.48     35.49 o 
   8   4   5      303.72      326.05     55.09 o 
  -9   5   5      114.05       76.31     50.07 o 
  -8   5   5      441.90      509.92     84.29 o 
  -7   5   5      943.86      848.16     76.32 o 
  -6   5   5      405.17      510.34     50.68 o 
  -5   5   5    14057.33    13871.35    375.77 o 
  -4   5   5      821.35      763.62     34.06 o 
  -3   5   5      366.05      360.89     22.88 o 
  -2   5   5      249.08      269.68     18.48 o 
  -1   5   5     4619.37     4920.65    161.13 o 
   0   5   5     2611.06     2807.10     76.42 o 
   1   5   5    13606.00    13809.96    368.83 o 
   2   5   5     6130.44     6022.44    173.37 o 
   3   5   5       81.92       69.56     17.65 o 
   4   5   5      494.87      524.89     52.14 o 
   5   5   5     1581.34     1544.40     66.59 o 
   6   5   5      217.94      175.05     32.13 o 
   7   5   5      696.77      722.29     70.36 o 
   8   5   5      195.49      155.44     48.47 o 
  -9   6   5      168.80      150.79     56.48 o 
  -8   6   5       22.79      -11.77     34.20 o 
  -7   6   5      903.59      840.99     64.18 o 
  -6   6   5      118.62      110.11     21.75 o 
  -5   6   5     2337.77     2284.14     73.02 o 
  -4   6   5       15.43       24.88     16.46 o 
  -3   6   5     1706.50     1630.75     57.26 o 
  -2   6   5       88.96       84.30     13.72 o 
  -1   6   5     1386.48     1290.84     43.29 o 
   0   6   5     3237.31     3312.74     89.98 o 
   1   6   5       65.40       51.60     14.99 o 
   2   6   5     5426.10     5533.68    352.11 o 
   3   6   5      122.67       78.94     19.69 o 
   4   6   5     1309.14     1253.84     57.16 o 
   5   6   5       55.76       36.77     22.78 o 
   6   6   5      255.39      314.78     44.11 o 
   7   6   5       94.32      114.21     39.76 o 
   8   6   5       86.58      129.16     48.97 o 
  -8   7   5        0.16      -35.95     34.35 o 
  -7   7   5      181.64      244.60     47.95 o 
  -6   7   5      196.66      233.79     46.62 o 
  -5   7   5     1760.50     1812.19     67.33 o 
  -4   7   5       46.45       29.89     17.74 o 
  -3   7   5    11171.05    11305.21    269.90 o 
  -2   7   5      430.38      416.34     29.98 o 
  -1   7   5     1085.54      999.31     32.14 o 
   0   7   5      477.79      462.93     33.57 o 
   1   7   5     4790.52     4810.39    256.99 o 
   2   7   5     1874.96     1732.93     67.09 o 
   3   7   5     1132.39     1106.33     52.08 o 
   4   7   5      741.80      722.53     47.23 o 
   5   7   5     2007.75     1931.66     80.02 o 
   6   7   5      186.66      178.87     44.69 o 
   7   7   5      472.31      500.01     63.35 o 
  -8   8   5      283.53      257.68     56.56 o 
  -7   8   5      136.33       98.52     41.79 o 
  -6   8   5      185.70      209.92     45.32 o 
  -5   8   5      817.86      893.66     43.15 o 
  -4   8   5      561.68      551.90     37.79 o 
  -3   8   5      525.76      521.51     35.03 o 
  -2   8   5      446.44      496.22     32.20 o 
  -1   8   5        0.34      -16.81     11.21 o 
   0   8   5      429.00      449.64     35.08 o 
   1   8   5      320.60      418.62     67.80 o 
   2   8   5      224.35      176.28     37.88 o 
   3   8   5      201.08      189.03     29.01 o 
   4   8   5        0.38      -26.39     20.29 o 
   5   8   5     1342.72     1392.24     83.65 o 
   6   8   5        7.43       -9.90     31.29 o 
   7   8   5      585.90      620.86     70.94 o 
  -7   9   5     1007.39     1067.83     81.83 o 
  -6   9   5      506.48      531.03     64.46 o 
  -5   9   5     1320.93     1400.55     78.81 o 
  -4   9   5      101.51       99.22     23.67 o 
  -3   9   5     1326.00     1455.85     55.40 o 
  -2   9   5      114.21       76.27     19.80 o 
  -1   9   5     1572.94     1524.72     69.40 o 
   0   9   5     1359.70     1335.62     58.72 o 
   1   9   5     4633.60     4686.02    148.53 o 
   2   9   5      148.24      140.90     25.67 o 
   3   9   5     3346.10     3315.18    115.52 o 
   4   9   5      486.16      499.88     57.88 o 
   5   9   5      582.24      623.06     67.64 o 
   6   9   5        6.18       17.72     37.68 o 
  -7  10   5      256.40      182.09     53.63 o 
  -6  10   5       17.62      -49.94     37.01 o 
  -5  10   5        3.07        9.76     27.67 o 
  -4  10   5      451.37      497.76     47.63 o 
  -3  10   5      316.53      384.18     33.66 o 
  -2  10   5     1609.70     1612.00     69.16 o 
  -1  10   5     1344.56     1253.01     59.01 o 
   0  10   5      167.95       99.13     25.18 o 
   1  10   5      137.54      135.23     27.70 o 
   2  10   5       70.81       66.99     24.41 o 
   3  10   5     2499.71     2400.95    197.28 o 
   4  10   5      346.37      340.02     53.23 o 
   5  10   5      298.62      452.14     70.72 o 
   6  10   5      446.89      618.43     73.22 o 
  -6  11   5       66.86      -15.12     40.87 o 
  -5  11   5      836.51      882.33     81.52 o 
  -4  11   5       25.99       -0.92     26.82 o 
  -3  11   5     1790.44     1740.17     83.03 o 
  -2  11   5      454.47      489.14     44.43 o 
  -1  11   5     2268.86     2379.42     92.51 o 
   0  11   5       19.14       -3.19     20.95 o 
   1  11   5      629.33      648.56     47.90 o 
   2  11   5       37.08        9.50     26.33 o 
   3  11   5     2121.55     2140.21    111.16 o 
   4  11   5       59.01       48.63     34.70 o 
   5  11   5     1549.18     1492.90     95.85 o 
  -5  12   5        5.71      -39.12     35.93 o 
  -4  12   5      114.95       78.07     41.29 o 
  -3  12   5       52.47        3.37     37.84 o 
  -2  12   5      251.46      241.65     49.37 o 
  -1  12   5      438.34      467.84     46.81 o 
   0  12   5      161.80      154.27     41.28 o 
   1  12   5      217.77      167.90     41.84 o 
   2  12   5      162.93      175.26     45.98 o 
   3  12   5      147.63      166.60     46.48 o 
   4  12   5        3.62      -27.89     35.00 o 
  -4  13   5       35.61       -5.34     42.29 o 
  -3  13   5      535.01      651.35     71.43 o 
  -2  13   5        3.27       -3.27     35.35 o 
  -1  13   5      171.01      245.76     98.81 o 
   0  13   5      349.64      334.07     55.21 o 
   1  13   5      198.50      180.96     46.20 o 
   2  13   5        2.03       23.32     49.81 o 
   3  13   5      971.96     1014.18     82.50 o 
  -3  14   5       49.62       46.38     42.09 o 
  -2  14   5       36.91        8.46     66.62 o 
  -1  14   5       14.05       52.63     61.83 o 
   0  14   5      198.49      215.47     58.51 o 
   1  14   5       73.50       86.87     44.30 o 
   2  14   5      424.80      576.73     72.90 o 
  -8   0   6      590.14      572.50     75.24 o 
  -7   0   6     1030.40     1025.43     83.38 o 
  -6   0   6     7094.43     6687.20    330.49 o 
  -5   0   6      744.90      722.75     41.72 o 
  -4   0   6     5054.19     5268.82    200.37 o 
  -3   0   6     7590.35     7960.08    261.16 o 
  -2   0   6     2807.77     2804.84     96.87 o 
  -1   0   6        8.97       -3.88      9.52 o 
   0   0   6       48.69       18.72      7.09 o 
   1   0   6    25355.49    25350.39    783.39 o 
   2   0   6      707.16      582.47     34.95 o 
   3   0   6     4007.04     3786.35    141.63 o 
   4   0   6     8913.29     7991.11    278.86 o 
   5   0   6       59.90       75.33     27.30 o 
   6   0   6      311.16      165.43     57.36 o 
   7   0   6       26.87      -39.86     48.42 o 
   8   0   6      885.68     1164.26    141.91 o 
  -9   1   6      199.21      186.24     62.04 o 
  -8   1   6      340.87      402.45    162.51 o 
  -7   1   6       87.94      101.63     41.40 o 
  -6   1   6      164.12      134.09     31.13 o 
  -5   1   6       54.43       54.20     12.71 o 
  -4   1   6     1947.61     1962.88     55.07 o 
  -3   1   6      138.84      141.67     11.78 o 
  -2   1   6     3544.17     3962.88     96.65 o 
  -1   1   6     5430.33     5732.86    135.58 o 
   0   1   6        0.89       23.08      6.83 o 
   1   1   6        0.26       -4.98      4.60 o 
   2   1   6     2294.98     2507.48    104.18 o 
   3   1   6      729.93      601.97     28.12 o 
   4   1   6      823.00      875.01     38.04 o 
   5   1   6      737.49      688.18     42.25 o 
   6   1   6       13.41      -36.95     24.85 o 
   7   1   6       93.09       97.39     39.58 o 
   8   1   6      225.98      225.76     68.24 o 
  -9   2   6       77.89       22.77     45.12 o 
  -8   2   6      158.40       86.95     37.67 o 
  -7   2   6        0.67      -15.05     18.93 o 
  -6   2   6      923.56      860.80     37.20 o 
  -5   2   6      325.05      381.17     22.20 o 
  -4   2   6    12937.09    13229.21    272.46 o 
  -3   2   6     4204.06     4221.89     92.62 o 
  -2   2   6     4046.34     3844.04     95.17 o 
  -1   2   6      300.12      268.44     10.71 o 
   0   2   6     7143.27     7714.49    183.55 o 
   1   2   6     1222.69     1247.12     34.34 o 
   2   2   6       90.80      128.16     21.57 o 
   3   2   6     2683.71     2643.27     93.65 o 
   4   2   6     4764.69     4801.65    173.73 o 
   5   2   6      909.62     1002.75     51.21 o 
   6   2   6     5339.63     5405.37    188.59 o 
   7   2   6       11.49       21.18     33.18 o 
   8   2   6       82.20       85.14     66.35 o 
  -9   3   6      110.60       59.42     40.38 o 
  -8   3   6        5.63       35.55     44.86 o 
  -7   3   6       18.48       -4.16     20.29 o 
  -6   3   6      347.36      367.05     28.54 o 
  -5   3   6       23.39       43.39     12.86 o 
  -4   3   6       65.69       53.38     15.54 o 
  -3   3   6        4.28       -4.88      6.89 o 
  -2   3   6       22.89       15.34      5.63 o 
  -1   3   6        5.55        4.29      5.56 o 
   0   3   6      572.00      525.69     19.01 o 
   1   3   6       63.40      137.61     14.23 o 
   2   3   6     1980.47     1988.94     70.84 o 
   3   3   6      442.22      442.60     29.80 o 
   4   3   6       32.00       22.53     16.53 o 
   5   3   6     1498.72     1601.31     68.91 o 
   6   3   6       12.14       16.43     23.54 o 
   7   3   6     1158.95     1140.56    103.26 o 
   8   3   6      118.13       64.43     41.28 o 
  -9   4   6      121.34       39.17     54.78 o 
  -8   4   6      304.11      287.39     48.36 o 
  -7   4   6      533.15      568.69     49.44 o 
  -6   4   6     3068.97     3004.42    121.64 o 
  -5   4   6      123.08      120.93     19.93 o 
  -4   4   6     6002.12     6348.06    138.54 o 
  -3   4   6     2873.15     2775.99     65.05 o 
  -2   4   6     1593.80     1501.99     46.53 o 
  -1   4   6      590.21      590.67     20.30 o 
   0   4   6    13827.49    14224.32    302.13 o 
   1   4   6      477.41      463.65     29.47 o 
   2   4   6     6269.44     6182.42    176.61 o 
   3   4   6       23.24       13.28     13.84 o 
   4   4   6      790.47      692.45     39.28 o 
   5   4   6      390.59      357.32     38.29 o 
   6   4   6     2980.61     3005.04    181.49 o 
   7   4   6       40.08       37.62     33.55 o 
   8   4   6       16.71       -6.08     43.69 o 
  -9   5   6      194.01      190.13     51.75 o 
  -8   5   6      226.81      196.57     45.00 o 
  -7   5   6      761.77      723.48     56.23 o 
  -6   5   6      595.31      599.34     52.78 o 
  -5   5   6     3767.61     3936.31    108.07 o 
  -4   5   6      329.55      295.73     38.04 o 
  -3   5   6      970.91      922.38     35.18 o 
  -2   5   6      559.67      502.91     25.20 o 
  -1   5   6     1382.04     1254.16     41.21 o 
   0   5   6     1697.76     1763.26     53.77 o 
   1   5   6     3597.24     3710.82    113.44 o 
   2   5   6     1347.27     1320.86     53.19 o 
   3   5   6       31.50        4.77     14.01 o 
   4   5   6       15.34        2.90     16.32 o 
   5   5   6      274.54      210.86     41.21 o 
   6   5   6        0.56      -16.91     23.66 o 
   7   5   6       14.21       -0.22     27.07 o 
   8   5   6      142.70       87.17     44.71 o 
  -9   6   6       97.20      124.09     53.91 o 
  -8   6   6       16.02      -20.61     30.09 o 
  -7   6   6       18.25       12.58     24.75 o 
  -6   6   6     2502.95     2588.35     97.31 o 
  -5   6   6     1147.80     1112.01     45.84 o 
  -4   6   6     6536.66     6647.99    167.22 o 
  -3   6   6      573.08      619.19     30.36 o 
  -2   6   6     2359.96     2422.52     69.77 o 
  -1   6   6      486.79      428.47     24.13 o 
   0   6   6    11617.01    11147.84    263.78 o 
   1   6   6      413.31      403.66     29.55 o 
   2   6   6       76.57       46.52     16.15 o 
   3   6   6       76.59       51.40     19.54 o 
   4   6   6     1951.18     1828.16     99.00 o 
   5   6   6       41.89       34.35     23.51 o 
   6   6   6     1490.28     1552.24     84.39 o 
   7   6   6       14.35      -13.01     33.00 o 
  -8   7   6       29.10      -16.72     36.22 o 
  -7   7   6      130.95      117.37     41.06 o 
  -6   7   6       72.10       34.42     24.27 o 
  -5   7   6        1.02       -3.87     20.56 o 
  -4   7   6      214.61      274.39     27.31 o 
  -3   7   6      501.69      499.28     30.59 o 
  -2   7   6       82.52       74.25     16.10 o 
  -1   7   6       33.46       23.26     12.75 o 
   0   7   6      154.12      162.43     18.87 o 
   1   7   6      369.05      421.55     33.29 o 
   2   7   6      203.78      193.14     25.07 o 
   3   7   6      338.02      302.47     31.65 o 
   4   7   6      874.95      846.33     48.81 o 
   5   7   6       12.35       38.64     24.47 o 
   6   7   6       16.32      -16.16     30.88 o 
   7   7   6       10.83      -16.99     38.03 o 
  -8   8   6       67.80       68.96     44.50 o 
  -7   8   6      315.18      325.58     93.33 o 
  -6   8   6     1834.90     1875.15    120.95 o 
  -5   8   6     1165.64     1293.93     72.24 o 
  -4   8   6     2783.89     2667.08    120.22 o 
  -3   8   6       26.30       11.35     15.94 o 
  -2   8   6     1765.52     1715.75     57.91 o 
  -1   8   6       88.94       56.62     16.11 o 
   0   8   6     1889.10     1834.55     70.45 o 
   1   8   6     1371.76     1438.38     60.66 o 
   2   8   6       38.65       67.79     25.11 o 
   3   8   6      131.94      125.08     25.73 o 
   4   8   6      971.01      945.39     64.64 o 
   5   8   6      129.82      112.92     52.49 o 
   6   8   6      170.84      121.95     42.15 o 
   7   8   6        0.41       -1.13     40.89 o 
  -7   9   6       58.24       27.26     39.48 o 
  -6   9   6     1017.44     1059.74     59.99 o 
  -5   9   6        0.48       -9.71     22.61 o 
  -4   9   6     2220.00     2235.19     89.74 o 
  -3   9   6      988.90      928.11     42.82 o 
  -2   9   6     2539.23     2442.33     77.35 o 
  -1   9   6      375.82      382.14     42.31 o 
   0   9   6      917.77      824.15     44.63 o 
   1   9   6      844.09      895.70     78.69 o 
   2   9   6      234.98      245.18     31.11 o 
   3   9   6      793.53      851.24     50.17 o 
   4   9   6      876.01      885.31     77.48 o 
   5   9   6      169.58      195.49     45.35 o 
   6   9   6        5.87      -44.75     33.28 o 
  -7  10   6        0.29      -44.95     41.11 o 
  -6  10   6      148.01      122.05     35.61 o 
  -5  10   6      306.44      325.65     43.87 o 
  -4  10   6     1975.08     2025.17    148.36 o 
  -3  10   6      492.06      564.92     48.23 o 
  -2  10   6     2961.61     3019.59    139.54 o 
  -1  10   6      408.37      485.04     41.27 o 
   0  10   6       12.19      -16.15     20.50 o 
   1  10   6      297.14      252.04     34.16 o 
   2  10   6     1711.55     1659.78     72.35 o 
   3  10   6       21.14       39.14     32.89 o 
   4  10   6      996.76      912.71     68.56 o 
   5  10   6        6.00      -34.87     31.91 o 
   6  10   6      470.36      657.54     76.05 o 
  -6  11   6       17.84      -52.07     36.49 o 
  -5  11   6      202.21      154.55     38.80 o 
  -4  11   6      219.74      250.04     75.73 o 
  -3  11   6       71.21      104.49     31.49 o 
  -2  11   6       30.02       48.02     24.97 o 
  -1  11   6      303.67      360.61     39.46 o 
   0  11   6      230.08      244.42     35.17 o 
   1  11   6       26.01       31.26     24.03 o 
   2  11   6      138.12      122.73     38.70 o 
   3  11   6      154.58      170.82     43.88 o 
   4  11   6       25.82       10.73     34.05 o 
   5  11   6       22.47       39.90     38.52 o 
  -5  12   6      155.20       95.44     37.27 o 
  -4  12   6      867.40      978.64     76.17 o 
  -3  12   6        2.66        8.84     35.76 o 
  -2  12   6     2109.71     2105.98    112.08 o 
  -1  12   6      129.86       77.78     30.95 o 
   0  12   6        6.36      -24.20     23.46 o 
   1  12   6       59.38       31.27     35.67 o 
   2  12   6     1674.65     1846.92    102.93 o 
   3  12   6       13.50        4.92     43.23 o 
   4  12   6      892.64     1010.69     89.46 o 
  -4  13   6       87.18       87.82     47.74 o 
  -3  13   6       13.26        3.56     37.53 o 
  -2  13   6      375.35      385.54     61.89 o 
  -1  13   6       33.23       54.22     64.44 o 
   0  13   6        3.00       -5.91     33.16 o 
   1  13   6      624.30      677.43     80.00 o 
   2  13   6       24.31        5.04     39.18 o 
   3  13   6       63.55      106.58     74.20 o 
  -3  14   6       30.21       99.18     51.37 o 
  -2  14   6      412.60      483.74     99.88 o 
  -1  14   6      306.26      351.41     96.05 o 
   0  14   6      212.74      190.76     77.58 o 
   1  14   6       27.35       19.42     41.78 o 
  -9   1   7       75.34      -18.52     60.02 o 
  -8   1   7        3.06      -30.75     20.50 o 
  -7   1   7     1459.22     1379.19     59.95 o 
  -6   1   7     1935.71     1787.99     71.63 o 
  -5   1   7      661.17      694.28     31.86 o 
  -4   1   7     7767.38     8058.06    189.24 o 
  -3   1   7    11858.22    12422.13    260.63 o 
  -2   1   7    12534.30    13813.07    489.39 o 
  -1   1   7     2525.76     2487.75     65.12 o 
   0   1   7      610.93      596.25     21.57 o 
   1   1   7     2892.10     2854.26     91.32 o 
   2   1   7     1963.10     1913.85     48.83 o 
   3   1   7      271.71      220.71     20.73 o 
   4   1   7     2480.47     2367.08     84.19 o 
   5   1   7     2773.71     2727.00     98.02 o 
   6   1   7      202.01      162.28     29.80 o 
   7   1   7      385.69      434.30     58.34 o 
   8   1   7      105.31      155.69     47.92 o 
  -9   2   7      382.93      286.81     88.70 o 
  -8   2   7      229.58      177.36     39.58 o 
  -7   2   7      235.93      256.25     31.63 o 
  -6   2   7       12.88       -5.58     11.99 o 
  -5   2   7      941.67      918.08     31.26 o 
  -4   2   7     7959.82     8302.58    175.71 o 
  -3   2   7       36.93       35.86      8.56 o 
  -2   2   7    10243.52    11122.89    482.00 o 
  -1   2   7      508.48      446.28     19.58 o 
   0   2   7      142.44      118.93     10.88 o 
   1   2   7     9604.70     9653.94    223.52 o 
   2   2   7      793.22      836.35     53.37 o 
   3   2   7     1277.99     1202.67     51.30 o 
   4   2   7      502.79      536.38     34.03 o 
   5   2   7      212.46      203.65     29.96 o 
   6   2   7      262.91      262.23     36.04 o 
   7   2   7       16.61      -40.04     28.29 o 
   8   2   7       92.32      204.59     53.36 o 
  -9   3   7      124.16       65.06     42.70 o 
  -8   3   7     1152.78      984.93     71.37 o 
  -7   3   7      593.28      640.81     45.89 o 
  -6   3   7      102.23       84.00     23.57 o 
  -5   3   7     2898.58     2806.45     69.99 o 
  -4   3   7        2.36      -12.65      8.43 o 
  -3   3   7     3541.38     3397.40     77.03 o 
  -2   3   7       97.50      112.18      8.62 o 
  -1   3   7    25676.00    26260.39    526.97 o 
   0   3   7     2766.50     2860.32     67.02 o 
   1   3   7       20.29       37.27     16.93 o 
   2   3   7       19.03        6.37      6.49 o 
   3   3   7     2097.85     2192.90     69.25 o 
   4   3   7        0.37      -17.53     15.40 o 
   5   3   7     7320.59     7342.99    218.60 o 
   6   3   7      152.57      131.51     30.68 o 
   7   3   7      507.91      583.53     71.52 o 
   8   3   7      124.51       93.15     41.96 o 
  -9   4   7        8.97      -24.09     37.04 o 
  -8   4   7       26.36       13.68     25.00 o 
  -7   4   7        0.35      -10.56     20.39 o 
  -6   4   7      449.41      462.75     48.57 o 
  -5   4   7        0.68      -15.52     12.34 o 
  -4   4   7      103.46       94.93     16.16 o 
  -3   4   7      948.38     1034.37     33.30 o 
  -2   4   7     1026.11      930.11     27.41 o 
  -1   4   7     1164.77     1189.16     33.44 o 
   0   4   7     1739.06     1819.75     47.80 o 
   1   4   7        2.93       -0.30      8.12 o 
   2   4   7      120.53       94.51     18.33 o 
   3   4   7     1226.45     1115.87     49.72 o 
   4   4   7      883.56      894.49     46.38 o 
   5   4   7      155.35      139.20     27.56 o 
   6   4   7      244.22      274.67     37.00 o 
   7   4   7      126.72       92.29     32.33 o 
   8   4   7       23.97      -14.84     37.29 o 
  -9   5   7        2.00      -14.29     37.50 o 
  -8   5   7      528.27      553.31     65.40 o 
  -7   5   7      681.14      682.26     67.16 o 
  -6   5   7      115.99       82.35     24.45 o 
  -5   5   7     3213.30     3287.66    111.35 o 
  -4   5   7        6.59      -15.71     12.49 o 
  -3   5   7      700.30      713.02     38.07 o 
  -2   5   7     1206.52     1200.45     40.22 o 
  -1   5   7     7735.30     7464.57    180.44 o 
   0   5   7      502.55      510.05     25.86 o 
   1   5   7     1661.66     1572.13     51.22 o 
   2   5   7      913.37      915.04     43.16 o 
   3   5   7      954.77      968.30     46.68 o 
   4   5   7       67.70       21.29     18.95 o 
   5   5   7     1986.27     1984.06     87.88 o 
   6   5   7      318.52      314.81     39.97 o 
   7   5   7      289.91      331.89     46.05 o 
  -9   6   7       30.73       32.19     43.51 o 
  -8   6   7      327.56      294.15     53.11 o 
  -7   6   7      863.24      812.72     51.61 o 
  -6   6   7      710.22      762.68     50.23 o 
  -5   6   7     2181.12     2140.57     83.37 o 
  -4   6   7      262.77      233.91     29.89 o 
  -3   6   7       55.16       57.26     15.28 o 
  -2   6   7       16.48       16.24     11.20 o 
  -1   6   7      189.77      184.15     18.83 o 
   0   6   7     1043.30     1041.98     39.80 o 
   1   6   7      633.91      604.28     34.46 o 
   2   6   7       51.80       29.88     15.36 o 
   3   6   7       68.71       43.77     18.91 o 
   4   6   7       76.33       60.99     23.26 o 
   5   6   7      216.57      185.40     32.01 o 
   6   6   7       83.13       81.35     30.36 o 
   7   6   7       48.72       72.68     30.97 o 
  -8   7   7        7.01      -45.47     34.61 o 
  -7   7   7      172.31      155.49     33.22 o 
  -6   7   7      207.53      178.55     37.28 o 
  -5   7   7      175.54      154.21     29.60 o 
  -4   7   7      683.77      664.90     46.22 o 
  -3   7   7     6547.57     6691.08    168.43 o 
  -2   7   7      531.64      513.84     30.25 o 
  -1   7   7     3208.33     3163.60     89.33 o 
   0   7   7        0.45       -7.67     11.82 o 
   1   7   7      161.31      172.89     24.62 o 
   2   7   7      248.96      215.42     44.12 o 
   3   7   7      684.11      633.77     42.67 o 
   4   7   7       76.38       54.04     25.56 o 
   5   7   7     3138.22     3303.62    125.23 o 
   6   7   7      110.82       62.91     32.14 o 
   7   7   7      256.10      194.96     50.25 o 
  -8   8   7       76.71       59.48     40.51 o 
  -7   8   7       86.03       71.76     41.93 o 
  -6   8   7        6.13       28.84     27.33 o 
  -5   8   7      131.01       92.34     30.09 o 
  -4   8   7      668.86      749.28     53.25 o 
  -3   8   7     1671.00     1669.10     70.26 o 
  -2   8   7      773.60      827.28     37.44 o 
  -1   8   7      567.24      555.35     32.67 o 
   0   8   7     1580.36     1451.86     69.47 o 
   1   8   7     2411.22     2339.06     85.33 o 
   2   8   7      824.48      719.27     42.78 o 
   3   8   7     1019.57      943.80     51.40 o 
   4   8   7       16.38       17.34     23.09 o 
   5   8   7      872.15      907.17     55.59 o 
   6   8   7       36.52       45.65     36.50 o 
  -7   9   7      382.06      344.50     57.94 o 
  -6   9   7      352.27      409.97     46.35 o 
  -5   9   7     2035.52     1982.13     85.18 o 
  -4   9   7      137.24       92.76     28.01 o 
  -3   9   7     2205.79     2178.09     92.32 o 
  -2   9   7      706.63      671.42     37.18 o 
  -1   9   7      546.25      589.99     37.93 o 
   0   9   7      311.87      334.53     34.19 o 
   1   9   7     1978.91     1945.46    103.75 o 
   2   9   7     1337.99     1221.47     59.44 o 
   3   9   7     1006.71      914.52     52.23 o 
   4   9   7       19.13      -22.88     23.84 o 
   5   9   7      145.21      125.43     40.32 o 
   6   9   7      108.64       62.40     43.42 o 
  -7  10   7      231.97      161.27     68.54 o 
  -6  10   7        1.19      -31.10     29.79 o 
  -5  10   7      255.33      297.42     53.05 o 
  -4  10   7      105.62      160.62     33.02 o 
  -3  10   7        0.00        8.46     23.50 o 
  -2  10   7     1047.31     1089.70     58.83 o 
  -1  10   7       22.99       -7.37     19.77 o 
   0  10   7        0.03      -25.56     18.66 o 
   1  10   7       52.22       50.29     25.35 o 
   2  10   7       31.45       27.52     32.11 o 
   3  10   7        6.81      -13.63     46.56 o 
   4  10   7      467.59      623.17     66.30 o 
   5  10   7      158.91      185.10     46.18 o 
  -6  11   7       18.88      -14.78     30.53 o 
  -5  11   7      266.97      181.27     39.43 o 
  -4  11   7       23.88       10.87     28.40 o 
  -3  11   7     2458.91     2398.52     98.32 o 
  -2  11   7       20.17      -25.31     28.28 o 
  -1  11   7     1961.43     1911.69    103.52 o 
   0  11   7        0.23      -32.33     21.55 o 
   1  11   7       26.93       -7.70     23.48 o 
   2  11   7       11.51        6.76     54.86 o 
   3  11   7     1365.83     1343.96    237.03 o 
   4  11   7        0.13      -21.35     34.35 o 
   5  11   7      343.50      509.67     67.60 o 
  -5  12   7        3.24      -39.61     30.13 o 
  -4  12   7       54.75       81.82     42.29 o 
  -3  12   7      223.72      272.96     53.94 o 
  -2  12   7       32.82       73.17     59.52 o 
  -1  12   7      460.28      409.69    163.68 o 
   0  12   7      114.95      129.60     32.35 o 
   1  12   7      355.02      334.27     61.72 o 
   2  12   7       11.46       11.18     32.20 o 
   3  12   7      468.51      730.82     84.39 o 
   4  12   7      171.36      150.65     51.77 o 
  -4  13   7        9.97       18.31     69.47 o 
  -3  13   7      526.49      677.58     79.36 o 
  -2  13   7      314.33      297.04     54.91 o 
  -1  13   7        7.35       -0.85     37.55 o 
   0  13   7        2.49      -37.19     63.53 o 
   1  13   7      852.78      891.59     75.22 o 
   2  13   7      154.00      168.16     98.36 o 
   3  13   7      966.61     1068.85     81.38 o 
  -2  14   7       46.67       -5.11     67.84 o 
  -1  14   7       13.70       59.76     61.51 o 
   0  14   7       90.97       49.91     64.17 o 
   1  14   7       50.26       37.78     67.84 o 
  -8   0   8      363.36      490.23     79.23 o 
  -7   0   8     2982.74     2931.56    176.82 o 
  -6   0   8     1218.80     1253.32     62.98 o 
  -5   0   8      957.21     1024.77     51.21 o 
  -4   0   8     2312.73     2142.32     83.05 o 
  -3   0   8     2003.55     2002.36     75.38 o 
  -2   0   8     1294.48     1095.76     58.96 o 
  -1   0   8      596.56      598.22     25.80 o 
   0   0   8     5417.99     5585.05    283.90 o 
   1   0   8      600.40      587.45     27.10 o 
   2   0   8     3523.46     3547.91    105.03 o 
   3   0   8        5.30      -18.11     15.17 o 
   4   0   8     5216.87     5347.14    200.03 o 
   5   0   8      474.49      439.26     73.22 o 
   6   0   8       44.81       14.37     39.48 o 
   7   0   8     1823.15     1848.98    144.52 o 
   8   0   8      928.58     1214.38    148.51 o 
  -9   1   8      441.83      439.69     71.54 o 
  -8   1   8       82.62      102.37     34.18 o 
  -7   1   8      213.23      221.46     29.24 o 
  -6   1   8        0.44      -22.61     15.07 o 
  -5   1   8      131.33      135.10     15.66 o 
  -4   1   8     1055.25     1081.71     32.44 o 
  -3   1   8      399.62      405.95     20.67 o 
  -2   1   8      144.14      169.30     14.82 o 
  -1   1   8      603.03      631.25     20.39 o 
   0   1   8     2135.51     2160.47     47.85 o 
   1   1   8      347.84      318.91     14.21 o 
   2   1   8     1172.83     1182.24     34.33 o 
   3   1   8     1090.05     1020.61     47.21 o 
   4   1   8      662.94      628.82     40.32 o 
   5   1   8      136.74      106.97     21.57 o 
   6   1   8       41.37       10.00     22.26 o 
   7   1   8        1.91      -12.10     30.66 o 
   8   1   8       17.43       53.10     46.47 o 
  -9   2   8       78.84       67.15     61.88 o 
  -8   2   8     1411.55     1382.15    117.33 o 
  -7   2   8      388.40      413.27     37.46 o 
  -6   2   8      360.87      337.15     27.08 o 
  -5   2   8      870.52      805.09     28.76 o 
  -4   2   8     3786.44     3817.19     87.35 o 
  -3   2   8      177.82      180.52     17.03 o 
  -2   2   8    26872.30    25839.78    582.24 o 
  -1   2   8        0.52        0.19      5.20 o 
   0   2   8     3328.72     3295.17    126.72 o 
   1   2   8     2098.74     2116.01     48.29 o 
   2   2   8      886.64      851.29     29.68 o 
   3   2   8      883.24      883.17     37.24 o 
   4   2   8     2806.47     2885.56     97.57 o 
   5   2   8     1168.72     1183.80     57.83 o 
   6   2   8     1077.03     1106.35     60.11 o 
   7   2   8      103.92       71.09     39.03 o 
   8   2   8      436.68      567.36     72.07 o 
  -9   3   8       17.02      -79.18     52.79 o 
  -8   3   8      446.46      493.24     53.45 o 
  -7   3   8       13.43       12.32     20.41 o 
  -6   3   8       97.66       73.94     24.25 o 
  -5   3   8       24.32       15.53     17.10 o 
  -4   3   8     1275.77     1248.21     36.26 o 
  -3   3   8     1397.22     1463.66     38.63 o 
  -2   3   8        9.28        7.33      9.65 o 
  -1   3   8       93.23      105.34     13.22 o 
   0   3   8      878.87      806.68     30.29 o 
   1   3   8      223.12      200.78     22.48 o 
   2   3   8     1663.10     1611.09     52.23 o 
   3   3   8     1121.50     1000.67     41.80 o 
   4   3   8        0.00      -19.85     15.58 o 
   5   3   8       15.07       17.58     26.19 o 
   6   3   8        8.53       17.78     24.61 o 
   7   3   8      279.96      303.97     47.00 o 
   8   3   8       35.62       42.30     68.16 o 
  -9   4   8        6.25      -58.43     51.77 o 
  -8   4   8     1445.44     1409.30     68.86 o 
  -7   4   8      469.96      485.85     43.99 o 
  -6   4   8      480.55      534.50     56.67 o 
  -5   4   8      711.04      608.19     37.72 o 
  -4   4   8     4944.33     5139.40    154.53 o 
  -3   4   8     2008.63     2019.77     50.72 o 
  -2   4   8     8569.00     8770.67    184.51 o 
  -1   4   8       26.26       37.21     11.61 o 
   0   4   8    10854.21    11176.07    437.19 o 
   1   4   8       16.45       -8.21      8.84 o 
   2   4   8      738.95      730.56     57.69 o 
   3   4   8     4655.57     4672.84    194.17 o 
   4   4   8     1489.28     1531.19     65.37 o 
   5   4   8        6.16       -8.10     20.33 o 
   6   4   8     1165.50     1210.31     63.61 o 
   7   4   8       85.64       84.53     33.53 o 
  -9   5   8        4.48      -77.10     51.40 o 
  -8   5   8      148.43      141.85     34.22 o 
  -7   5   8       88.24       55.93     25.81 o 
  -6   5   8      311.27      368.00     66.32 o 
  -5   5   8     4249.42     4642.95    252.55 o 
  -4   5   8      739.93      694.65     41.91 o 
  -3   5   8      141.28      122.77     22.43 o 
  -2   5   8      471.57      433.57     18.71 o 
  -1   5   8        0.22        8.53      8.63 o 
   0   5   8        8.16        0.26      9.11 o 
   1   5   8     1129.55     1310.43     75.16 o 
   2   5   8      104.19       59.34     17.99 o 
   3   5   8      837.78      809.04     43.10 o 
   4   5   8      581.39      558.12     44.12 o 
   5   5   8      971.30      942.21     58.95 o 
   6   5   8        1.25      -36.57     24.38 o 
   7   5   8      118.50       85.30     32.65 o 
  -8   6   8      112.85      108.47     43.56 o 
  -7   6   8        0.97      -36.32     24.21 o 
  -6   6   8      432.59      571.72     48.33 o 
  -5   6   8      343.60      340.50     36.61 o 
  -4   6   8      608.28      649.10     42.48 o 
  -3   6   8     2433.11     2310.74     84.02 o 
  -2   6   8    11101.93    10930.61    258.80 o 
  -1   6   8      773.00      708.38     31.82 o 
   0   6   8     2714.12     2720.75     81.65 o 
   1   6   8      374.10      313.53     43.22 o 
   2   6   8      682.21      688.56     40.58 o 
   3   6   8       56.40        6.66     18.77 o 
   4   6   8     2402.80     2466.24     93.10 o 
   5   6   8       57.03       36.16     26.43 o 
   6   6   8      845.03      833.94     53.51 o 
   7   6   8        0.81      -26.43     29.90 o 
  -8   7   8       84.97       31.22     42.61 o 
  -7   7   8      146.13       78.27     31.13 o 
  -6   7   8        4.11      -27.83     20.69 o 
  -5   7   8       25.97        2.41     21.84 o 
  -4   7   8      749.74      693.52     45.41 o 
  -3   7   8      910.77      878.72     67.19 o 
  -2   7   8      235.37      225.09     26.13 o 
  -1   7   8     1074.01     1002.57     40.67 o 
   0   7   8     2391.38     2458.15     91.68 o 
   1   7   8      236.33      239.28     28.00 o 
   2   7   8        0.02      -10.80     16.04 o 
   3   7   8      317.58      331.38     36.63 o 
   4   7   8      146.44      149.47     30.16 o 
   5   7   8       63.14       73.03     29.40 o 
   6   7   8       91.14       64.04     32.11 o 
   7   7   8        7.76      -33.98     46.56 o 
  -8   8   8        7.78      -10.21     38.73 o 
  -7   8   8       72.02       71.13     31.12 o 
  -6   8   8      718.06      812.50     56.79 o 
  -5   8   8        5.18      -14.38     23.73 o 
  -4   8   8      134.65      118.97     26.50 o 
  -3   8   8      156.24      128.88     28.12 o 
  -2   8   8     2054.41     1959.13     78.71 o 
  -1   8   8     1629.08     1602.96     56.93 o 
   0   8   8     1885.52     1815.02     62.27 o 
   1   8   8      929.13      929.67     48.62 o 
   2   8   8       42.12       -0.54     21.82 o 
   3   8   8       69.60        8.03     21.69 o 
   4   8   8     1668.60     1532.76     71.70 o 
   5   8   8        4.40      -12.34     25.15 o 
   6   8   8      122.11      107.41     43.00 o 
  -7   9   8       94.70       77.13     34.16 o 
  -6   9   8       18.76      -14.54     26.48 o 
  -5   9   8      368.65      375.51     43.00 o 
  -4   9   8        1.30      -33.30     22.20 o 
  -3   9   8       87.53       89.58     27.55 o 
  -2   9   8     1505.04     1482.80     71.58 o 
  -1   9   8      502.50      481.16     35.58 o 
   0   9   8     2352.51     2405.14    102.54 o 
   1   9   8      786.23      715.04     44.65 o 
   2   9   8     1416.66     1422.08     78.75 o 
   3   9   8      181.45      165.04     32.68 o 
   4   9   8        9.57      -37.20     24.80 o 
   5   9   8        5.37      -11.34     32.31 o 
   6   9   8        0.02       -4.80     37.97 o 
  -7  10   8       96.85       76.23     43.27 o 
  -6  10   8        6.60      -37.54     25.02 o 
  -5  10   8      170.26      158.12     34.68 o 
  -4  10   8     2804.93     2857.82    110.27 o 
  -3  10   8      448.33      478.89     47.55 o 
  -2  10   8     1101.35     1024.56     57.94 o 
  -1  10   8      354.36      388.99     56.22 o 
   0  10   8     1056.52      974.47     52.53 o 
   1  10   8       14.89       10.20     22.56 o 
   2  10   8     2699.10     2741.14    103.30 o 
   3  10   8      340.35      321.20     40.86 o 
   4  10   8       44.02       86.76     40.32 o 
   5  10   8       17.97       -9.42     34.89 o 
  -6  11   8       48.19        7.41     33.10 o 
  -5  11   8       16.47        7.36     28.34 o 
  -4  11   8        0.56      -33.26     27.21 o 
  -3  11   8      234.74      314.47     42.64 o 
  -2  11   8        0.08      -43.48     28.98 o 
  -1  11   8      130.08      105.25     38.42 o 
   0  11   8      163.93      113.85     40.16 o 
   1  11   8        1.04      -29.05     24.01 o 
   2  11   8      188.79      211.78     58.30 o 
   3  11   8        0.02      -16.38     32.41 o 
   4  11   8       28.47       -9.13     35.66 o 
  -5  12   8      123.37       85.95     38.00 o 
  -4  12   8     1673.02     1901.09     89.53 o 
  -3  12   8      459.64      492.53     64.30 o 
  -2  12   8      908.53      968.36     85.27 o 
  -1  12   8       85.12       54.23     38.94 o 
   0  12   8      810.58      871.99     81.60 o 
   1  12   8        5.29       10.56     30.65 o 
   2  12   8     1205.09     1350.96     87.29 o 
   3  12   8      125.18      114.34     44.76 o 
  -4  13   8      470.39      493.76     70.16 o 
  -3  13   8      346.11      351.55     68.22 o 
  -2  13   8      286.21      261.87     55.52 o 
  -1  13   8       18.59       34.35     42.00 o 
   0  13   8       11.46      -77.42     56.14 o 
   1  13   8        6.43       33.79     67.10 o 
   2  13   8        0.80      -48.39     35.04 o 
  -1  14   8      624.16      562.76    112.75 o 
   0  14   8      401.98      402.22     97.06 o 
  -9   1   9     1464.05     1356.24    120.68 o 
  -8   1   9      100.25       62.16     34.39 o 
  -7   1   9       45.88       51.11     40.89 o 
  -6   1   9      387.32      427.57     30.16 o 
  -5   1   9        8.10       -4.10     14.19 o 
  -4   1   9      409.04      388.65     18.66 o 
  -3   1   9    18199.73    18695.53    426.44 o 
  -2   1   9      415.11      461.82     40.20 o 
  -1   1   9     1015.04      947.65     27.94 o 
   0   1   9     1354.05     1480.19     36.39 o 
   1   1   9    13266.41    13899.39    261.31 o 
   2   1   9        5.37        0.87      7.81 o 
   3   1   9     2197.58     2125.98     72.08 o 
   4   1   9     2957.02     2883.20     87.44 o 
   5   1   9      119.55       94.77     21.97 o 
   6   1   9      814.17      829.26     53.62 o 
   7   1   9      292.64      388.04     65.13 o 
  -9   2   9       76.12      115.51     44.76 o 
  -8   2   9       76.63       90.58     36.58 o 
  -7   2   9      286.49      341.81     64.76 o 
  -6   2   9      300.73      258.74     29.64 o 
  -5   2   9     1326.70     1265.91     44.95 o 
  -4   2   9      130.91      126.32     23.43 o 
  -3   2   9     1457.26     1528.96     51.26 o 
  -2   2   9     1129.74     1219.40     40.59 o 
  -1   2   9      616.24      672.04     22.37 o 
   0   2   9      383.77      425.77     27.49 o 
   1   2   9       94.32       76.66     10.35 o 
   2   2   9     5762.96     5758.40    116.14 o 
   3   2   9     2597.99     2626.43    126.86 o 
   4   2   9      783.36      745.43     37.42 o 
   5   2   9       49.41       27.97     21.98 o 
   6   2   9       34.04       -8.88     30.78 o 
   7   2   9        3.13      -50.60     33.73 o 
  -9   3   9     1269.36     1070.33     95.94 o 
  -8   3   9      875.11      907.72     72.62 o 
  -7   3   9      780.95      726.24     46.70 o 
  -6   3   9      338.88      375.52     52.54 o 
  -5   3   9     1045.83     1003.59     48.12 o 
  -4   3   9     2125.92     2231.89     66.06 o 
  -3   3   9    10387.75    10221.71    278.58 o 
  -2   3   9      241.51      252.50     19.13 o 
  -1   3   9    19610.96    19763.03    401.64 o 
   0   3   9       28.80       31.77     10.98 o 
   1   3   9     1288.47     1156.94     36.13 o 
   2   3   9     1898.84     1903.98     60.47 o 
   3   3   9     3545.99     3462.63     99.11 o 
   4   3   9      465.08      499.23     63.64 o 
   5   3   9      596.37      584.08     66.67 o 
   6   3   9      144.71       63.44     29.09 o 
   7   3   9      847.21      995.50     63.85 o 
  -9   4   9        6.22      -17.19     58.37 o 
  -8   4   9       12.85       44.76     41.53 o 
  -7   4   9      196.12      166.03     30.65 o 
  -6   4   9      543.63      568.43     43.62 o 
  -5   4   9      280.29      322.39     33.04 o 
  -4   4   9     1023.43     1118.38     56.46 o 
  -3   4   9      238.62      258.32     25.05 o 
  -2   4   9      897.79      915.35     28.12 o 
  -1   4   9      944.12      987.85     37.03 o 
   0   4   9      297.15      306.83     18.78 o 
   1   4   9      100.86       90.47     21.05 o 
   2   4   9      426.94      458.16     28.76 o 
   3   4   9      542.86      517.54     37.64 o 
   4   4   9        0.27        5.44     19.75 o 
   5   4   9       24.61        1.52     22.24 o 
   6   4   9      119.75      110.84     31.10 o 
   7   4   9       55.85       28.28     27.85 o 
  -9   5   9      125.35      116.96     76.84 o 
  -8   5   9      136.21      106.48     33.15 o 
  -7   5   9     1230.24     1119.44     60.17 o 
  -6   5   9       22.18        7.09     21.01 o 
  -5   5   9     1199.03     1136.98     56.14 o 
  -4   5   9     5139.45     4992.98    154.26 o 
  -3   5   9     2839.91     2839.92    179.72 o 
  -2   5   9      981.70     1001.77     47.07 o 
  -1   5   9     8825.90     8693.52    185.97 o 
   0   5   9     2642.12     2682.31     91.83 o 
   1   5   9     1398.57     1313.23     43.89 o 
   2   5   9     3321.78     3387.21    158.96 o 
   3   5   9     2003.22     2079.11     79.48 o 
   4   5   9      181.86      159.47     29.29 o 
   5   5   9      562.64      567.72     49.53 o 
   6   5   9        8.53      -34.39     22.93 o 
   7   5   9      105.55       78.39     32.29 o 
  -8   6   9       13.10      -18.97     27.44 o 
  -7   6   9      103.26       44.32     31.15 o 
  -6   6   9       16.33      -11.07     22.07 o 
  -5   6   9      265.05      267.77     42.24 o 
  -4   6   9       55.59       46.21     21.37 o 
  -3   6   9      474.25      472.97     39.35 o 
  -2   6   9     2068.35     2001.81     78.81 o 
  -1   6   9      675.96      724.79     75.27 o 
   0   6   9     1851.54     2013.83     64.00 o 
   1   6   9      900.67      818.96     38.10 o 
   2   6   9      259.75      220.78     28.61 o 
   3   6   9        7.73       -1.97     17.94 o 
   4   6   9      489.80      519.97     45.19 o 
   5   6   9      675.18      725.00     73.48 o 
   6   6   9        0.85      -28.54     25.48 o 
   7   6   9      460.69      509.07     53.82 o 
  -8   7   9       10.61      -16.39     38.29 o 
  -7   7   9      267.32      264.55     50.44 o 
  -6   7   9       33.59       13.22     23.09 o 
  -5   7   9      165.71      133.15     28.01 o 
  -4   7   9      100.89       49.13     24.04 o 
  -3   7   9     4634.29     4373.23    167.65 o 
  -2   7   9        1.05       -0.44     18.82 o 
  -1   7   9     3543.93     3415.76     96.52 o 
   0   7   9      255.94      277.58     26.42 o 
   1   7   9     1469.29     1438.60     60.87 o 
   2   7   9      690.75      625.86     40.38 o 
   3   7   9       10.66       -8.41     20.89 o 
   4   7   9       71.10       54.24     29.65 o 
   5   7   9     1147.34     1178.54     78.88 o 
   6   7   9       10.47      -34.42     28.86 o 
  -8   8   9       82.11       41.02     76.33 o 
  -7   8   9      493.12      501.88     53.10 o 
  -6   8   9       23.49       15.07     26.29 o 
  -5   8   9      286.30      238.01     35.86 o 
  -4   8   9      115.99       36.28     32.86 o 
  -3   8   9     1841.93     1892.46     78.13 o 
  -2   8   9      326.85      312.21     35.13 o 
  -1   8   9     1380.82     1339.26     62.61 o 
   0   8   9      513.83      501.19     34.45 o 
   1   8   9       13.94       20.46     24.85 o 
   2   8   9      228.01      232.75     69.51 o 
   3   8   9      105.18       89.14     27.32 o 
   4   8   9        9.86      -22.29     24.74 o 
   5   8   9       16.76      -16.01     28.31 o 
   6   8   9      148.19      152.99     47.04 o 
  -7   9   9      182.69       82.62     36.96 o 
  -6   9   9      696.37      856.80     64.77 o 
  -5   9   9     1256.50     1247.75     66.42 o 
  -4   9   9      240.46      206.22     35.79 o 
  -3   9   9     1312.62     1350.93     66.47 o 
  -2   9   9      127.89       77.33     26.09 o 
  -1   9   9      852.55      768.86     48.60 o 
   0   9   9        6.92      -25.63     25.73 o 
   1   9   9     3004.35     3079.37    109.73 o 
   2   9   9      531.28      467.18     43.55 o 
   3   9   9     1337.93     1265.28     64.42 o 
   4   9   9      117.74      132.09     33.68 o 
   5   9   9      310.91      352.25     84.42 o 
  -6  10   9       59.32       25.74     30.66 o 
  -5  10   9      111.16       84.51     31.08 o 
  -4  10   9       83.51       96.02     31.23 o 
  -3  10   9        1.00       -0.69     35.97 o 
  -2  10   9      294.34      315.18     40.56 o 
  -1  10   9      148.19      101.57     30.40 o 
   0  10   9       20.57      -17.56     29.37 o 
   1  10   9      334.21      336.92     38.67 o 
   2  10   9      679.05      800.55     64.58 o 
   3  10   9       32.28       18.00     30.54 o 
   4  10   9      862.43     1004.40     73.88 o 
   5  10   9       89.75      141.50     44.02 o 
  -6  11   9        0.98      -44.22     29.48 o 
  -5  11   9      567.62      564.39     57.28 o 
  -4  11   9        1.16      -28.48     26.71 o 
  -3  11   9      418.18      363.01     47.51 o 
  -2  11   9       71.93       47.16     28.80 o 
  -1  11   9     3434.95     3384.42    154.72 o 
   0  11   9      221.21      112.48     39.57 o 
   1  11   9      711.99      672.78     71.29 o 
   2  11   9        6.91      -33.76     24.19 o 
   3  11   9      255.47      237.10     49.01 o 
   4  11   9       51.98       39.94     42.83 o 
  -5  12   9        9.66      -27.57     30.86 o 
  -4  12   9      388.17      436.34     91.57 o 
  -3  12   9      340.71      275.68     44.29 o 
  -2  12   9      150.54      156.06     48.93 o 
  -1  12   9      187.80      154.95     69.60 o 
   0  12   9        0.34        5.88     36.58 o 
   1  12   9       26.27       54.71     37.30 o 
   2  12   9       65.56       87.90     60.23 o 
   3  12   9        3.73      -50.42     33.61 o 
  -3  13   9      312.05      366.13     63.53 o 
  -2  13   9      207.10      100.54     49.89 o 
  -1  13   9      110.14       48.07     46.85 o 
   0  13   9       94.82       87.80     70.03 o 
   1  13   9      991.06     1138.88    128.08 o 
   2  13   9       63.41       54.97     62.63 o 
  -7   0  10       14.94      -13.41     38.95 o 
  -6   0  10      936.59      813.76     75.29 o 
  -5   0  10      490.24      450.49     55.92 o 
  -4   0  10     3635.47     3752.32    133.80 o 
  -3   0  10     1678.49     1658.25     64.88 o 
  -2   0  10      381.03      308.85     37.42 o 
  -1   0  10     9737.58    10328.52    361.48 o 
   0   0  10     5777.11     5880.59    165.42 o 
   1   0  10     1885.52     2004.23     67.63 o 
   2   0  10     9332.75     8883.50    245.09 o 
   3   0  10     1285.66     1261.18     67.55 o 
   4   0  10       40.04        1.46     21.63 o 
   5   0  10       92.69       57.90     29.49 o 
   6   0  10       57.92       26.18     47.73 o 
   7   0  10      142.89       93.60     60.34 o 
  -9   1  10      226.10      380.73     84.66 o 
  -8   1  10       65.30       20.47     33.63 o 
  -7   1  10        4.30       -9.66     26.71 o 
  -6   1  10      775.63      736.28     42.07 o 
  -5   1  10       23.63        6.69     12.61 o 
  -4   1  10     1539.75     1405.35     49.43 o 
  -3   1  10     1552.63     1541.40     58.36 o 
  -2   1  10      136.31      140.02     15.79 o 
  -1   1  10     1008.20     1001.91     30.20 o 
   0   1  10      222.03      191.14     14.08 o 
   1   1  10      146.59      180.65     14.19 o 
   2   1  10       60.63       27.88     10.51 o 
   3   1  10      307.64      276.68     26.28 o 
   4   1  10     1762.22     1607.78     59.58 o 
   5   1  10       47.16       32.07     18.60 o 
   6   1  10        6.12      -19.47     22.66 o 
   7   1  10        4.88      -47.67     38.29 o 
  -9   2  10      101.69      116.44     43.38 o 
  -8   2  10     1902.33     1714.68    172.24 o 
  -7   2  10       15.52       17.02     28.89 o 
  -6   2  10      265.41      273.01     40.30 o 
  -5   2  10        5.54       -5.90     12.03 o 
  -4   2  10     4822.16     4861.72    124.29 o 
  -3   2  10     1856.60     1901.66     85.96 o 
  -2   2  10     4829.52     4765.65    120.15 o 
  -1   2  10        3.55       -9.02      7.01 o 
   0   2  10    13172.83    13383.71    446.05 o 
   1   2  10      213.11      174.88     14.31 o 
   2   2  10     3187.64     3302.66     81.76 o 
   3   2  10      204.00      240.19     24.62 o 
   4   2  10        6.17       14.45     19.64 o 
   5   2  10      224.74      153.80     25.49 o 
   6   2  10      809.66      772.39     53.16 o 
   7   2  10       81.93       80.43     33.37 o 
  -9   3  10       94.26       65.71     44.99 o 
  -8   3  10      865.82      895.80     68.91 o 
  -7   3  10      827.97      891.11     69.27 o 
  -6   3  10      217.13      189.27     28.32 o 
  -5   3  10       33.06       23.73     18.43 o 
  -4   3  10      459.21      453.30     30.81 o 
  -3   3  10     1876.28     1840.22     67.49 o 
  -2   3  10       59.37       36.13     12.33 o 
  -1   3  10     1424.67     1373.86     73.78 o 
   0   3  10        0.37       -3.80      8.69 o 
   1   3  10        8.15      -11.22      9.91 o 
   2   3  10      737.32      726.22     29.75 o 
   3   3  10      124.77      117.62     20.03 o 
   4   3  10      597.37      576.38     37.34 o 
   5   3  10       48.42       14.83     22.43 o 
   6   3  10      395.33      397.96     46.69 o 
   7   3  10       12.79       -5.68     30.28 o 
  -9   4  10       14.12        1.66     37.45 o 
  -8   4  10     1949.31     1878.94    103.24 o 
  -7   4  10        0.08       -0.99     28.74 o 
  -6   4  10      597.13      549.99     44.39 o 
  -5   4  10     3274.08     3268.38    186.19 o 
  -4   4  10     7235.31     7322.34    251.89 o 
  -3   4  10      210.76      213.90     32.41 o 
  -2   4  10     2541.51     2604.21     93.32 o 
  -1   4  10     2353.04     2465.63     61.98 o 
   0   4  10     3774.03     3583.51     86.11 o 
   1   4  10      182.50      186.68     18.34 o 
   2   4  10     7928.19     7958.51    197.99 o 
   3   4  10     1724.53     1855.06     64.21 o 
   4   4  10      497.94      558.06     44.10 o 
   5   4  10       24.26        0.66     24.98 o 
   6   4  10      203.06      151.60     36.11 o 
   7   4  10       88.80       56.44     34.00 o 
  -8   5  10      192.19      158.88     49.57 o 
  -7   5  10      661.82      677.09     53.39 o 
  -6   5  10       96.13       80.09     25.04 o 
  -5   5  10      228.42      196.97     30.45 o 
  -4   5  10       22.22       13.39     23.57 o 
  -3   5  10       37.50        7.68     17.35 o 
  -2   5  10     1828.81     1891.16     72.23 o 
  -1   5  10       22.18       -1.31     12.70 o 
   0   5  10     3685.45     3847.39     92.61 o 
   1   5  10     1285.38     1239.43     60.79 o 
   2   5  10      825.23      848.82     44.45 o 
   3   5  10       50.81       48.53     24.62 o 
   4   5  10       35.20       21.34     21.66 o 
   5   5  10      406.71      375.54     42.46 o 
   6   5  10       68.60       53.07     29.68 o 
   7   5  10      176.93      144.85     65.91 o 
  -8   6  10      547.81      526.72     75.72 o 
  -7   6  10       83.29       95.73     31.45 o 
  -6   6  10      508.07      574.37     49.61 o 
  -5   6  10      464.27      465.01     64.79 o 
  -4   6  10      625.08      629.81     44.52 o 
  -3   6  10      716.72      668.21     42.83 o 
  -2   6  10     6149.46     5874.77    178.07 o 
  -1   6  10     1888.67     1964.65     76.43 o 
   0   6  10     3701.45     3632.57    100.92 o 
   1   6  10       63.38       52.59     17.18 o 
   2   6  10      387.42      461.68     38.00 o 
   3   6  10      503.02      539.28     43.26 o 
   4   6  10     1285.79     1183.42     60.95 o 
   5   6  10      111.78       76.04     30.64 o 
   6   6  10      117.10       64.27     32.96 o 
  -8   7  10       65.05        6.53     43.08 o 
  -7   7  10       28.31       -6.61     30.71 o 
  -6   7  10       41.12       21.59     25.04 o 
  -5   7  10      417.80      471.33     58.59 o 
  -4   7  10      294.01      240.64     32.55 o 
  -3   7  10       81.84       56.74     23.26 o 
  -2   7  10      278.70      262.31     32.41 o 
  -1   7  10       65.20       34.92     21.77 o 
   0   7  10      233.94      155.25     27.95 o 
   1   7  10      524.11      451.57     35.74 o 
   2   7  10       79.27       66.05     22.20 o 
   3   7  10      751.07      737.28     49.57 o 
   4   7  10        5.81       12.61     24.51 o 
   5   7  10       49.77       51.57     30.03 o 
   6   7  10      126.18      106.87     37.84 o 
  -7   8  10       27.60       11.03     31.65 o 
  -6   8  10      656.30      717.40     59.21 o 
  -5   8  10      408.18      413.94     44.66 o 
  -4   8  10       85.44       50.52     23.65 o 
  -3   8  10      382.74      380.78     39.69 o 
  -2   8  10     1662.66     1814.55     81.69 o 
  -1   8  10     1689.17     1572.65     70.14 o 
   0   8  10     1947.26     1847.46     78.52 o 
   1   8  10       31.93       -0.28     19.79 o 
   2   8  10     1712.08     1686.30     72.74 o 
   3   8  10       38.85       16.46     22.94 o 
   4   8  10      515.70      556.89     50.50 o 
   5   8  10      136.60      156.25     36.72 o 
  -7   9  10       11.95       -3.32     33.93 o 
  -6   9  10        3.53      -30.88     28.21 o 
  -5   9  10      608.55      841.55     62.81 o 
  -4   9  10        3.02      -26.54     23.08 o 
  -3   9  10     2731.82     2612.33    101.58 o 
  -2   9  10      223.27      212.00     34.50 o 
  -1   9  10       20.04       14.23     22.78 o 
   0   9  10      310.00      296.87     47.77 o 
   1   9  10      425.53      473.07     56.32 o 
   2   9  10      400.21      329.56     38.16 o 
   3   9  10      149.87      193.99     33.55 o 
   4   9  10      744.30      787.31     79.63 o 
   5   9  10      315.70      411.74     59.47 o 
  -6  10  10      308.36      262.81     43.06 o 
  -5  10  10      234.56      235.10     41.52 o 
  -4  10  10      887.04      950.62     59.02 o 
  -3  10  10        0.17      -16.39     24.79 o 
  -2  10  10      645.32      640.33     54.45 o 
  -1  10  10      416.40      353.66     43.12 o 
   0  10  10     2442.41     2429.85    122.51 o 
   1  10  10       34.11       -9.89     31.87 o 
   2  10  10     1011.09      970.67     56.28 o 
   3  10  10      265.14      247.25     39.30 o 
   4  10  10       91.76      113.98     41.21 o 
  -5  11  10        0.24       32.11     33.58 o 
  -4  11  10       50.54       13.39     28.59 o 
  -3  11  10      646.70      556.44     55.27 o 
  -2  11  10        1.22      -38.66     25.77 o 
  -1  11  10      123.99      153.44     47.50 o 
   0  11  10       86.92       63.65     41.59 o 
   1  11  10      268.40      255.97     49.09 o 
   2  11  10        1.03      -41.76     34.88 o 
   3  11  10        8.90      -41.83     48.87 o 
   4  11  10      324.69      417.98     60.79 o 
  -4  12  10      560.87      594.02     61.58 o 
  -3  12  10        0.21      -36.28     31.18 o 
  -2  12  10      499.88      569.37     74.55 o 
  -1  12  10      837.14      873.04     79.27 o 
   0  12  10     1546.78     1612.25    102.36 o 
   1  12  10       54.66       30.07     43.43 o 
   2  12  10      187.05      101.26     75.45 o 
  -3  13  10      293.79      267.55     68.03 o 
  -2  13  10       70.72       19.09     41.19 o 
  -1  13  10      166.13      154.46     51.71 o 
   0  13  10      232.97      344.50     62.26 o 
   1  13  10        6.11      -46.08     60.55 o 
  -9   1  11      864.80      807.32    109.14 o 
  -8   1  11      392.57      405.77     72.10 o 
  -7   1  11      167.85      174.06     92.27 o 
  -6   1  11       36.27       24.09     19.95 o 
  -5   1  11     3814.58     4033.30    127.89 o 
  -4   1  11       78.54       83.41     19.31 o 
  -3   1  11      390.46      403.32     23.09 o 
  -2   1  11       37.88       24.33     10.81 o 
  -1   1  11      353.36      362.75     17.38 o 
   0   1  11      619.41      541.89     29.46 o 
   1   1  11    17826.74    17658.89    373.54 o 
   2   1  11       13.94       -8.07     11.16 o 
   3   1  11      249.93      236.21     24.48 o 
   4   1  11      105.53       74.82     20.51 o 
   5   1  11       95.60       78.86     24.43 o 
   6   1  11        6.12      -36.48     26.98 o 
   7   1  11      282.44      283.14     54.16 o 
  -9   2  11       23.42       36.93     51.14 o 
  -8   2  11       42.16       70.23     39.21 o 
  -7   2  11      125.37      150.26     36.57 o 
  -6   2  11        0.74      -13.09     22.75 o 
  -5   2  11      433.15      457.68     61.43 o 
  -4   2  11       77.46       79.10     15.98 o 
  -3   2  11     2197.53     2313.68     67.80 o 
  -2   2  11      499.59      459.82     25.70 o 
  -1   2  11      474.72      445.70     19.80 o 
   0   2  11     1376.08     1465.49     55.77 o 
   1   2  11       19.03      -14.45      9.63 o 
   2   2  11      392.02      410.87     28.97 o 
   3   2  11     1137.61     1012.76     42.98 o 
   4   2  11     1009.40      917.58     50.64 o 
   5   2  11      326.18      256.79     31.61 o 
   6   2  11        7.19      -20.52     25.10 o 
   7   2  11      105.98      113.80     39.20 o 
  -9   3  11      637.69      576.98     70.57 o 
  -8   3  11       53.11       27.08     38.70 o 
  -7   3  11      946.72      944.58     67.19 o 
  -6   3  11       28.11       14.87     43.71 o 
  -5   3  11     1344.36     1408.28     60.65 o 
  -4   3  11     4776.88     4709.47    204.00 o 
  -3   3  11      808.10      765.51     32.63 o 
  -2   3  11      358.66      329.30     23.83 o 
  -1   3  11     5930.18     5879.43    148.29 o 
   0   3  11      413.62      471.10     28.49 o 
   1   3  11     7806.09     7721.21    153.37 o 
   2   3  11       38.41        9.33     13.13 o 
   3   3  11     1291.74     1239.22     52.47 o 
   4   3  11      247.09      254.04     29.35 o 
   5   3  11      282.12      250.59     35.75 o 
   6   3  11      542.09      616.77     65.97 o 
   7   3  11      781.22      872.54     68.76 o 
  -9   4  11      377.00      367.53     63.31 o 
  -8   4  11        0.08       -2.98     36.15 o 
  -7   4  11       42.26      -31.07     29.69 o 
  -6   4  11        0.01       34.97     28.72 o 
  -5   4  11        0.36      -10.93     17.75 o 
  -4   4  11      613.59      687.76     40.23 o 
  -3   4  11       22.89       -2.47     19.72 o 
  -2   4  11       41.56       32.31     13.56 o 
  -1   4  11      901.05      897.50     39.85 o 
   0   4  11        0.62       -4.36     10.13 o 
   1   4  11      487.91      516.60     27.59 o 
   2   4  11      381.09      424.61     31.39 o 
   3   4  11      134.14      155.46     23.82 o 
   4   4  11       32.48       29.37     31.51 o 
   5   4  11      533.00      582.96     56.11 o 
   6   4  11      114.78      112.93     33.81 o 
  -8   5  11      221.48      347.91     57.91 o 
  -7   5  11     1122.11     1188.33    204.01 o 
  -6   5  11      604.88      646.85     47.68 o 
  -5   5  11      246.09      261.82     37.24 o 
  -4   5  11     4386.80     4306.06    137.78 o 
  -3   5  11     1258.67     1223.33     55.44 o 
  -2   5  11     3449.23     3502.85    115.71 o 
  -1   5  11     1355.76     1373.83     65.63 o 
   0   5  11        9.70       21.63     18.27 o 
   1   5  11     3067.52     3206.04     82.38 o 
   2   5  11      207.33      200.86     26.93 o 
   3   5  11     5182.92     5321.27    166.99 o 
   4   5  11       32.78        8.49     23.36 o 
   5   5  11      112.37       55.05     27.89 o 
   6   5  11      351.29      320.74     44.71 o 
  -8   6  11       18.16       -8.12     50.31 o 
  -7   6  11      283.31      342.30     57.35 o 
  -6   6  11     1034.75      992.29     56.74 o 
  -5   6  11      217.07      207.72     32.09 o 
  -4   6  11      235.21      210.35     29.61 o 
  -3   6  11        6.78      -19.50     17.42 o 
  -2   6  11      840.52      861.16     53.44 o 
  -1   6  11      134.30      107.84     23.90 o 
   0   6  11     1656.07     1706.03     59.24 o 
   1   6  11      957.85      907.83     40.73 o 
   2   6  11      270.43      305.38     34.50 o 
   3   6  11      181.67      160.42     36.62 o 
   4   6  11      202.31      203.98     34.10 o 
   5   6  11       63.45       56.26     31.60 o 
   6   6  11        5.13      -40.92     27.36 o 
  -8   7  11      148.39      111.97     69.17 o 
  -7   7  11      693.71      850.77     65.25 o 
  -6   7  11       38.26       20.68     26.79 o 
  -5   7  11       56.54       21.85     22.67 o 
  -4   7  11       59.51       40.81     22.70 o 
  -3   7  11     1475.94     1402.70     88.23 o 
  -2   7  11       80.79       35.93     22.23 o 
  -1   7  11     1561.17     1477.63     66.74 o 
   0   7  11      231.19      194.94     31.65 o 
   1   7  11     2419.17     2459.20     94.08 o 
   2   7  11      231.70      215.15     31.65 o 
   3   7  11        4.04      -32.91     21.94 o 
   4   7  11       13.52        0.83     25.47 o 
   5   7  11      458.06      589.88     78.94 o 
   6   7  11      209.17      193.01     40.51 o 
  -7   8  11      194.97      234.05     43.99 o 
  -6   8  11      302.27      301.29     43.28 o 
  -5   8  11        0.02      -34.67     23.11 o 
  -4   8  11      722.45      726.83     51.79 o 
  -3   8  11        3.55      -13.54     20.91 o 
  -2   8  11       14.43        0.15     21.30 o 
  -1   8  11        1.63      -28.22     19.23 o 
   0   8  11       18.00       -7.10     21.55 o 
   1   8  11       84.34       35.85     30.92 o 
   2   8  11       62.28       80.26     25.56 o 
   3   8  11      310.33      424.80     71.86 o 
   4   8  11      119.11      131.92     35.02 o 
   5   8  11      144.38      131.71     41.69 o 
  -7   9  11      694.90      740.26     66.56 o 
  -6   9  11       42.79       24.74     31.13 o 
  -5   9  11     1848.40     1784.44    100.01 o 
  -4   9  11       72.13       30.09     26.19 o 
  -3   9  11      568.80      592.62     51.98 o 
  -2   9  11        2.88      -12.43     23.09 o 
  -1   9  11      770.07      789.83     53.21 o 
   0   9  11      290.38      194.59     35.12 o 
   1   9  11     1761.08     1848.17    100.85 o 
   2   9  11      148.44      191.73    114.06 o 
   3   9  11      626.16      740.76     67.76 o 
   4   9  11      436.57      405.91     47.91 o 
   5   9  11      105.63      110.88     45.08 o 
  -6  10  11      293.66      263.59     44.39 o 
  -5  10  11        6.10       -9.29     28.66 o 
  -4  10  11      887.24      908.52     62.90 o 
  -3  10  11      592.58      567.48     52.81 o 
  -2  10  11       49.43       61.26     30.35 o 
  -1  10  11       24.59        7.82     27.42 o 
   0  10  11      197.47      228.95     48.70 o 
   1  10  11      138.31      109.90     41.73 o 
   2  10  11       79.55       59.42     37.53 o 
   3  10  11      265.85      293.57     84.18 o 
   4  10  11       41.32        9.55     42.04 o 
  -5  11  11       72.27       15.12     34.64 o 
  -4  11  11       96.51       75.27     34.28 o 
  -3  11  11       75.60       71.76     33.12 o 
  -2  11  11      630.45      581.70     56.61 o 
  -1  11  11     2584.67     2596.39    131.39 o 
   0  11  11       17.44        6.28     36.95 o 
   1  11  11      726.85      868.29     86.55 o 
   2  11  11      134.53       89.36     44.10 o 
   3  11  11      320.28      347.26     85.19 o 
  -4  12  11       24.20        4.18     34.62 o 
  -3  12  11      245.74      270.95     70.80 o 
  -2  12  11       42.52      -11.77     40.32 o 
  -1  12  11      143.08      100.78     46.85 o 
   0  12  11       10.83       68.87     44.64 o 
   1  12  11        2.15      -12.64     39.33 o 
   2  12  11       95.93        8.67     60.93 o 
  -2  13  11      175.68      108.79     53.39 o 
  -1  13  11      194.06      179.16     53.20 o 
   0  13  11       73.07      170.39     95.35 o 
  -9   0  12      127.87       25.91     60.13 o 
  -8   0  12      289.93      304.37     73.86 o 
  -6   0  12     5686.91     5579.34    292.34 o 
  -5   0  12      158.84      106.74     42.09 o 
  -4   0  12     1456.85     1474.94     82.53 o 
  -3   0  12      683.36      588.16     43.45 o 
  -2   0  12      114.11       70.11     64.81 o 
  -1   0  12      726.68      666.79     33.31 o 
   0   0  12     6257.76     5941.04    170.38 o 
   1   0  12       53.35        9.66     15.78 o 
   2   0  12     2780.18     2925.91    121.07 o 
   3   0  12      832.19      795.90     84.45 o 
   4   0  12      566.53      596.07     52.59 o 
   5   0  12      533.57      571.35     82.29 o 
   6   0  12      241.43      236.81     51.55 o 
   7   0  12      122.13      112.70     63.37 o 
  -9   1  12       26.90      -72.39     48.26 o 
  -8   1  12       88.65       27.30     52.95 o 
  -7   1  12       18.44        7.23     28.63 o 
  -6   1  12      290.33      392.24     60.95 o 
  -5   1  12      344.92      402.64     36.05 o 
  -4   1  12     1143.10     1131.16     78.35 o 
  -3   1  12      625.98      557.84     34.29 o 
  -2   1  12      198.67      176.29     18.07 o 
  -1   1  12      264.21      269.47     21.15 o 
   0   1  12        2.25      -15.65     10.43 o 
   1   1  12      512.78      579.75     26.50 o 
   2   1  12       54.85       34.57     13.03 o 
   3   1  12      357.27      306.36     27.93 o 
   4   1  12      155.11      137.58     25.16 o 
   5   1  12      377.74      411.11     39.21 o 
   6   1  12        2.72       -8.28     27.32 o 
  -9   2  12        6.82      -19.32     52.36 o 
  -8   2  12      841.04      893.85     74.50 o 
  -7   2  12        7.57      -17.13     28.18 o 
  -6   2  12     1155.51     1110.78    136.09 o 
  -5   2  12      149.20      107.39     30.71 o 
  -4   2  12       37.93       52.80     19.17 o 
  -3   2  12      256.52      244.56     34.92 o 
  -2   2  12      424.46      406.54     25.03 o 
  -1   2  12     1392.81     1412.94     48.99 o 
   0   2  12    13084.94    13081.47    249.74 o 
   1   2  12       76.38       82.12     13.50 o 
   2   2  12      845.08      772.11     31.42 o 
   3   2  12     1847.90     1859.03     64.34 o 
   4   2  12      183.90      193.35     26.64 o 
   5   2  12      156.38       78.85     27.98 o 
   6   2  12      999.45     1094.00     63.84 o 
  -9   3  12       32.17       16.32     40.67 o 
  -8   3  12       17.82        7.66     37.37 o 
  -7   3  12      170.46      157.49     52.73 o 
  -6   3  12       62.82       67.63     31.16 o 
  -5   3  12      376.41      427.22     64.07 o 
  -4   3  12      591.28      602.38     37.92 o 
  -3   3  12      438.93      423.87     27.31 o 
  -2   3  12     3816.16     3583.93    194.24 o 
  -1   3  12      120.44      153.78     42.42 o 
   0   3  12      643.54      625.64     26.86 o 
   1   3  12     1393.90     1442.50     52.12 o 
   2   3  12     1025.17      955.91     41.84 o 
   3   3  12      139.91      110.45     27.56 o 
   4   3  12      759.91      795.35     52.56 o 
   5   3  12      117.88       80.23     42.19 o 
   6   3  12       42.71       17.00     29.77 o 
  -8   4  12     1339.02     1354.34    265.02 o 
  -7   4  12       18.02        4.07     38.31 o 
  -6   4  12      926.11      799.96     60.30 o 
  -5   4  12     1567.24     1642.13     87.87 o 
  -4   4  12     3393.51     3290.62    139.96 o 
  -3   4  12       72.03       53.84     20.31 o 
  -2   4  12      256.92      212.67     24.43 o 
  -1   4  12       21.00       10.11     15.21 o 
   0   4  12     4462.23     4517.12    121.79 o 
   1   4  12      132.83      105.58     16.81 o 
   2   4  12     2674.24     2536.08     70.68 o 
   3   4  12       34.39       37.23     20.37 o 
   4   4  12     1279.86     1253.48     62.90 o 
   5   4  12      128.99       78.65     29.76 o 
   6   4  12      333.13      417.06    104.19 o 
  -8   5  12        0.80       21.78     41.59 o 
  -7   5  12     1164.78     1161.41    110.81 o 
  -6   5  12      270.50      270.94     45.55 o 
  -5   5  12      123.39      134.03     27.44 o 
  -4   5  12      351.90      368.55     52.46 o 
  -3   5  12       78.22       20.03     20.51 o 
  -2   5  12      109.57      104.87     23.54 o 
  -1   5  12      126.89      110.47     19.70 o 
   0   5  12     1472.29     1395.81     51.99 o 
   1   5  12      152.83      137.37     27.50 o 
   2   5  12      126.96      116.57     22.24 o 
   3   5  12       13.77       50.18     23.20 o 
   4   5  12      189.10      189.41     44.47 o 
   5   5  12       11.11      -31.34     26.15 o 
   6   5  12       46.92       63.55     32.53 o 
  -8   6  12     1004.90     1074.77    144.52 o 
  -7   6  12      104.90      136.63     58.35 o 
  -6   6  12     1072.41     1036.14    106.10 o 
  -5   6  12       36.27       27.58     42.78 o 
  -4   6  12       18.89      -20.16     19.47 o 
  -3   6  12       69.28       51.87     22.57 o 
  -2   6  12     2099.90     1899.09     80.17 o 
  -1   6  12        2.07      -20.10     17.71 o 
   0   6  12     1261.57     1203.99     48.79 o 
   1   6  12      138.21       89.74     24.25 o 
   2   6  12     1592.56     1586.36     69.17 o 
   3   6  12      825.06      941.27     61.87 o 
   4   6  12      459.43      477.11     46.67 o 
   5   6  12      579.16      621.21     59.20 o 
   6   6  12      133.14       70.25     36.24 o 
  -7   7  12      438.08      527.51     74.50 o 
  -6   7  12        4.18      -38.70     25.80 o 
  -5   7  12      424.82      354.32     41.11 o 
  -4   7  12       43.99       25.84     23.32 o 
  -3   7  12       37.91       18.86     22.06 o 
  -2   7  12      205.44      181.17     30.14 o 
  -1   7  12      516.28      445.59     42.38 o 
   0   7  12        4.61      -17.35     19.30 o 
   1   7  12      596.28      683.16     52.65 o 
   2   7  12       94.90       89.80     37.04 o 
   3   7  12       46.33       -4.01     25.43 o 
   4   7  12       24.70      -10.83     26.15 o 
   5   7  12      377.12      455.05     73.15 o 
  -7   8  12      149.51      148.32     49.23 o 
  -6   8  12     1311.58     1278.16     70.30 o 
  -5   8  12       39.42       -4.89     28.22 o 
  -4   8  12        4.39        1.57     23.56 o 
  -3   8  12       30.53        1.67     23.67 o 
  -2   8  12     1166.21     1151.02     60.84 o 
  -1   8  12      527.20      428.45     44.78 o 
   0   8  12      746.00      785.08     55.15 o 
   1   8  12        8.43       -7.94     29.68 o 
   2   8  12     1628.39     1612.80    151.25 o 
   3   8  12      270.49      291.86     40.62 o 
   4   8  12      636.48      759.97     61.28 o 
   5   8  12      451.67      639.53     99.67 o 
  -6   9  12      156.67      174.40     42.20 o 
  -5   9  12        0.41       23.87     31.55 o 
  -4   9  12      215.44      168.88     35.66 o 
  -3   9  12      495.43      506.68    101.84 o 
  -2   9  12      215.54      212.11     35.58 o 
  -1   9  12      584.12      535.50     50.27 o 
   0   9  12      115.91      105.85     30.35 o 
   1   9  12      239.56      320.70     52.70 o 
   2   9  12      186.99      188.68     47.21 o 
   3   9  12        2.09       -4.64     35.67 o 
   4   9  12      276.80      321.49     45.22 o 
  -6  10  12      217.77      230.32     45.56 o 
  -5  10  12       26.91       -7.54     30.04 o 
  -4  10  12     1125.79     1243.88     69.55 o 
  -3  10  12      198.31      192.97     37.78 o 
  -2  10  12      201.92      153.31     36.74 o 
  -1  10  12       95.46       36.11     29.96 o 
   0  10  12     1582.06     1536.85     94.92 o 
   1  10  12      520.72      504.88     86.36 o 
   2  10  12      981.88      934.29     83.86 o 
   3  10  12      310.64      241.00     52.53 o 
  -5  11  12       22.20        9.49     33.33 o 
  -4  11  12      171.76      124.21     40.63 o 
  -3  11  12        8.31      -35.81     28.47 o 
  -2  11  12       44.71       27.72     34.70 o 
  -1  11  12       86.86      150.19     48.32 o 
   0  11  12       91.22      112.85     45.49 o 
   1  11  12       15.40       -6.62     38.26 o 
   2  11  12       15.16      -19.36     35.45 o 
  -3  12  12      384.99      394.41     54.67 o 
  -2  12  12      239.07      154.73     42.12 o 
  -1  12  12      247.15      167.60     53.17 o 
   0  12  12      987.83     1166.57    159.29 o 
   1  12  12      125.78      119.32     47.81 o 
  -9   1  13       54.97       44.96     56.46 o 
  -8   1  13       41.86        7.61     55.18 o 
  -7   1  13     1640.44     1594.38    129.49 o 
  -6   1  13        0.50       22.38     26.97 o 
  -5   1  13     1461.85     1511.42     64.54 o 
  -4   1  13        9.90      -11.66     16.66 o 
  -3   1  13        6.07        7.37     17.36 o 
  -2   1  13     3537.54     3707.59    103.22 o 
  -1   1  13     2314.10     2294.44     61.86 o 
   0   1  13        0.97      -15.00     10.02 o 
   1   1  13     3792.20     3932.82     86.55 o 
   2   1  13      807.72      735.36     36.25 o 
   3   1  13      344.91      328.94     30.46 o 
   4   1  13        8.26      -18.58     19.16 o 
   5   1  13     3658.37     3983.10    122.69 o 
   6   1  13        4.04       -7.30     24.54 o 
  -9   2  13       13.72       14.15     55.87 o 
  -8   2  13       52.73       66.86     38.64 o 
  -7   2  13       12.79        6.35     45.20 o 
  -6   2  13       36.03       18.58     28.57 o 
  -5   2  13      318.65      317.67     44.10 o 
  -4   2  13      604.81      517.06     37.91 o 
  -3   2  13     1242.17     1196.64     53.82 o 
  -2   2  13      383.54      400.95     27.74 o 
  -1   2  13     1025.03     1058.52     37.70 o 
   0   2  13     1729.57     1852.76     70.20 o 
   1   2  13     1144.99     1052.61     37.55 o 
   2   2  13      140.96      205.49     27.31 o 
   3   2  13      239.04      266.99     28.84 o 
   4   2  13      668.82      722.72     43.19 o 
   5   2  13        1.44       -5.49     24.79 o 
   6   2  13       64.39       68.60     34.18 o 
  -8   3  13      186.34      208.02     50.91 o 
  -7   3  13     2692.91     2480.08    123.54 o 
  -6   3  13      189.68      182.18     41.29 o 
  -5   3  13     1133.94     1169.92     72.10 o 
  -4   3  13        9.86        3.50     23.36 o 
  -3   3  13      937.13      791.79     42.26 o 
  -2   3  13       38.95       35.53     15.21 o 
  -1   3  13     6276.22     6167.14    158.23 o 
   0   3  13     1682.13     1652.84     50.90 o 
   1   3  13     1049.02      977.61     36.21 o 
   2   3  13     1062.40     1067.44     39.26 o 
   3   3  13     2021.69     1998.59     69.73 o 
   4   3  13       24.30       -7.19     20.41 o 
   5   3  13      374.03      299.29     40.59 o 
   6   3  13      464.92      446.93     88.03 o 
  -8   4  13        1.16       18.45     65.58 o 
  -7   4  13      273.51      235.62     50.99 o 
  -6   4  13       16.41       40.80     31.47 o 
  -5   4  13      508.41      558.44     58.58 o 
  -4   4  13      499.09      524.26     56.00 o 
  -3   4  13      896.07      871.66     58.95 o 
  -2   4  13      133.73       86.87     22.39 o 
  -1   4  13       46.70       25.79     16.55 o 
   0   4  13      410.23      472.28     33.64 o 
   1   4  13      653.03      626.18     35.24 o 
   2   4  13       62.11       66.16     18.01 o 
   3   4  13      219.30      270.35     31.19 o 
   4   4  13      125.64       98.43     29.04 o 
   5   4  13       78.90       49.44     41.41 o 
   6   4  13       10.26      -37.99     29.02 o 
  -8   5  13       47.94       89.43     54.67 o 
  -7   5  13     1641.95     1556.15     95.80 o 
  -6   5  13        0.64      -22.60     27.64 o 
  -5   5  13     1441.33     1324.84    177.96 o 
  -4   5  13       10.38      -15.39     19.57 o 
  -3   5  13     1017.07      994.96     61.92 o 
  -2   5  13       24.58        8.97     22.93 o 
  -1   5  13      445.07      334.13     35.82 o 
   0   5  13      208.61      184.53     23.63 o 
   1   5  13     1884.19     1754.86     63.31 o 
   2   5  13      342.28      377.65     40.35 o 
   3   5  13     2817.03     3127.02    112.93 o 
   4   5  13      446.06      520.83     49.16 o 
   5   5  13      255.29      250.30     41.32 o 
  -8   6  13       77.51       72.64     77.37 o 
  -7   6  13      644.59      765.21     79.65 o 
  -6   6  13      168.43      175.08     46.13 o 
  -5   6  13      341.85      409.70     56.21 o 
  -4   6  13      147.81      109.93     28.46 o 
  -3   6  13      677.10      700.11     48.72 o 
  -2   6  13      103.18       64.37     24.38 o 
  -1   6  13        0.86      -22.65     18.89 o 
   0   6  13        5.45      -19.45     19.60 o 
   1   6  13      308.96      362.99     40.42 o 
   2   6  13       36.10       28.87     31.22 o 
   3   6  13      108.07      106.07     30.44 o 
   4   6  13      428.77      520.20     49.22 o 
   5   6  13      121.82      117.46     36.89 o 
  -7   7  13      901.74     1058.31     88.20 o 
  -6   7  13       14.03        6.95     37.81 o 
  -5   7  13       83.85       85.61     30.40 o 
  -4   7  13      893.66      852.13     52.47 o 
  -3   7  13      910.41      921.84     53.58 o 
  -2   7  13      745.74      808.79     54.14 o 
  -1   7  13      173.30      161.54     32.35 o 
   0   7  13      462.55      452.48     44.35 o 
   1   7  13     2412.39     2273.02     97.97 o 
   2   7  13      278.82      201.01     45.88 o 
   3   7  13      331.59      269.05     59.33 o 
   4   7  13       21.08       22.36     42.59 o 
   5   7  13      454.56      494.99     54.12 o 
  -7   8  13      432.33      590.49     83.12 o 
  -6   8  13      105.32      107.54     44.78 o 
  -5   8  13      111.81       57.34     30.97 o 
  -4   8  13      168.45      122.40     32.14 o 
  -3   8  13      192.50      185.53     34.07 o 
  -2   8  13     1652.15     1580.75     73.87 o 
  -1   8  13        2.26      -31.93     21.29 o 
   0   8  13     1019.74      947.63     57.57 o 
   1   8  13       28.48      -17.89     29.69 o 
   2   8  13      111.69       84.16     38.83 o 
   3   8  13        3.53      -54.67     36.45 o 
   4   8  13      178.18      209.01     61.01 o 
  -6   9  13        5.76       -2.12     31.84 o 
  -5   9  13     1233.53     1212.81     69.59 o 
  -4   9  13      355.62      386.67     66.12 o 
  -3   9  13      375.92      308.79     43.32 o 
  -2   9  13      144.82       91.05     31.26 o 
  -1   9  13      145.66      137.44     33.70 o 
   0   9  13       47.38       21.58     28.22 o 
   1   9  13      879.52      952.86     80.44 o 
   2   9  13      104.41       78.39     41.14 o 
   3   9  13     1120.75     1089.70     82.39 o 
   4   9  13       23.62       38.68     46.40 o 
  -5  10  13      115.14      100.06     44.96 o 
  -4  10  13       59.59       27.23     33.37 o 
  -3  10  13      220.52      166.68     38.79 o 
  -2  10  13      333.22      267.65     42.37 o 
  -1  10  13        0.10      -38.32     25.55 o 
   0  10  13       91.75       93.17     44.77 o 
   1  10  13       19.95       44.77     38.82 o 
   2  10  13       87.49       61.82     46.00 o 
   3  10  13      102.01      111.29     46.11 o 
  -4  11  13      219.67      255.23     45.34 o 
  -3  11  13      104.26       57.75     34.29 o 
  -2  11  13      106.31       76.15     34.97 o 
  -1  11  13     1601.75     1591.43    101.72 o 
   0  11  13        3.55        4.65     42.74 o 
   1  11  13      412.55      454.52     66.39 o 
   2  11  13        3.38      -36.34     41.07 o 
  -2  12  13      199.69      189.86     42.43 o 
  -1  12  13       17.89       34.17     47.46 o 
   0  12  13       11.55       72.76     45.18 o 
  -8   0  14       87.28       69.01     54.75 o 
  -7   0  14       96.77       86.10     51.51 o 
  -6   0  14     4772.84     4824.31    192.24 o 
  -5   0  14       22.43       -2.84     26.05 o 
  -4   0  14      748.89      697.99     68.51 o 
  -3   0  14     5196.40     5271.96    199.53 o 
  -2   0  14     6390.03     6271.66    229.91 o 
  -1   0  14      507.70      535.95     49.49 o 
   0   0  14      332.61      333.19     30.69 o 
   1   0  14       90.16       87.32     27.86 o 
   2   0  14      649.67      762.44     57.27 o 
   3   0  14       39.36        4.84     27.11 o 
   4   0  14     5177.03     5394.76    214.16 o 
   5   0  14       62.72       85.89     40.05 o 
   6   0  14       59.35        6.00     38.66 o 
  -8   1  14      225.03      232.96     72.21 o 
  -7   1  14       69.21       81.32     38.26 o 
  -6   1  14       90.77       92.36     57.47 o 
  -5   1  14      401.47      453.48     44.82 o 
  -4   1  14        0.74      -17.55     16.74 o 
  -3   1  14     2484.34     2480.69    118.34 o 
  -2   1  14       48.18       12.82     16.98 o 
  -1   1  14       90.55       89.62     18.83 o 
   0   1  14     1022.35     1081.28     38.82 o 
   1   1  14       40.81       44.49     14.37 o 
   2   1  14      542.68      534.42     33.36 o 
   3   1  14       71.39       41.52     19.63 o 
   4   1  14      212.37      176.70     31.69 o 
   5   1  14       51.25      109.59     29.85 o 
   6   1  14      125.57      119.88     31.97 o 
  -8   2  14     1594.26     1579.74     95.18 o 
  -7   2  14      141.52      152.89     46.42 o 
  -6   2  14     1656.49     1842.11    129.91 o 
  -5   2  14     1195.54     1051.94     69.69 o 
  -4   2  14      428.38      438.18     50.78 o 
  -3   2  14      464.93      498.78     38.21 o 
  -2   2  14     1884.29     2039.18     96.99 o 
  -1   2  14     2375.76     2386.75     65.96 o 
   0   2  14     3354.24     3441.99     87.44 o 
   1   2  14       60.80       56.09     18.25 o 
   2   2  14      528.03      554.44     35.65 o 
   3   2  14      289.99      302.86     31.68 o 
   4   2  14     1573.42     1559.32     64.14 o 
   5   2  14        0.38      -32.78     22.83 o 
   6   2  14      282.10      260.60     42.73 o 
  -8   3  14      224.20      229.41     56.03 o 
  -7   3  14      607.39      792.53     77.28 o 
  -6   3  14      263.81      262.22     45.66 o 
  -5   3  14        0.27      -19.15     28.21 o 
  -4   3  14       64.74        2.58     27.46 o 
  -3   3  14        0.22      -27.73     23.16 o 
  -2   3  14      990.64      866.43     46.17 o 
  -1   3  14      278.84      288.55     32.09 o 
   0   3  14     1204.17     1209.41     55.16 o 
   1   3  14      306.37      322.57     28.97 o 
   2   3  14        0.71        7.70     17.32 o 
   3   3  14        0.74      -26.96     17.97 o 
   4   3  14       16.45        2.16     26.35 o 
   5   3  14      181.42      177.97     37.08 o 
  -8   4  14     1059.89      995.49     79.13 o 
  -7   4  14      138.63      181.25     46.32 o 
  -6   4  14      525.88      533.06     61.52 o 
  -5   4  14      319.45      251.41     45.13 o 
  -4   4  14     4825.22     4646.98    187.45 o 
  -3   4  14      150.49       92.52     33.39 o 
  -2   4  14      553.44      536.75     40.68 o 
  -1   4  14     1082.95     1092.66     63.13 o 
   0   4  14       48.74       35.64     18.06 o 
   1   4  14      309.05      254.12     28.20 o 
   2   4  14     1923.48     1901.29     68.43 o 
   3   4  14      293.16      413.14     57.82 o 
   4   4  14     2152.37     2148.25     78.83 o 
   5   4  14       15.50      -45.48     35.69 o 
  -8   5  14       10.62      -21.76     40.99 o 
  -7   5  14      167.38      170.85     69.31 o 
  -6   5  14       66.03       11.25     34.16 o 
  -5   5  14        4.03       28.11     33.33 o 
  -4   5  14       37.80       15.41     31.37 o 
  -3   5  14     1091.44     1064.72     60.51 o 
  -2   5  14        6.97      -19.95     18.19 o 
  -1   5  14     1156.95     1197.09     65.80 o 
   0   5  14        0.00      -15.75     15.94 o 
   1   5  14      342.44      382.85     34.11 o 
   2   5  14      464.58      512.63     47.91 o 
   3   5  14       69.70       39.48     28.74 o 
   4   5  14      245.66      266.59     40.54 o 
   5   5  14       52.43       49.79     31.37 o 
  -7   6  14       69.32       34.00     42.86 o 
  -6   6  14      576.97      677.00     73.37 o 
  -5   6  14      251.69      131.70     44.90 o 
  -4   6  14     1084.56     1170.41     77.07 o 
  -3   6  14       55.89       32.29     23.25 o 
  -2   6  14     1465.82     1363.62     65.53 o 
  -1   6  14     1335.51     1347.77     64.84 o 
   0   6  14      618.77      556.60     70.65 o 
   1   6  14      290.05      307.65     63.26 o 
   2   6  14     1762.61     1815.93    100.23 o 
   3   6  14      146.64       86.33     76.68 o 
   4   6  14      660.87      722.53     75.01 o 
   5   6  14      193.32      216.06     42.69 o 
  -7   7  14        1.12      -40.21     39.08 o 
  -6   7  14      160.87       97.13     57.87 o 
  -5   7  14       62.97       50.01     36.85 o 
  -4   7  14        1.40        5.27     25.77 o 
  -3   7  14     1556.56     1592.26     73.55 o 
  -2   7  14        0.07       -5.21     22.32 o 
  -1   7  14       90.63       71.12     40.53 o 
   0   7  14      116.28       71.20     28.92 o 
   1   7  14       42.03       56.10     28.63 o 
   2   7  14      188.37      157.31     43.41 o 
   3   7  14        0.11      -44.14     34.86 o 
   4   7  14        0.60      -41.50     36.21 o 
  -6   8  14      788.71     1030.71     93.91 o 
  -5   8  14        0.11      -50.67     33.78 o 
  -4   8  14      482.13      581.52     53.38 o 
  -3   8  14       60.67       43.57     28.13 o 
  -2   8  14      767.81      713.01     57.82 o 
  -1   8  14      163.28       84.43     31.12 o 
   0   8  14       91.02       64.08     41.46 o 
   1   8  14       70.58       -9.40     37.89 o 
   2   8  14     1899.21     2007.95    157.56 o 
   3   8  14       17.11      -28.31     35.05 o 
   4   8  14      495.45      592.87     75.20 o 
  -6   9  14      370.49      531.88     73.30 o 
  -5   9  14       11.43       19.54     31.13 o 
  -4   9  14        9.95      -41.25     27.50 o 
  -3   9  14       89.24       49.43     30.82 o 
  -2   9  14       12.77      -37.05     24.70 o 
  -1   9  14       26.75      -26.07     28.04 o 
   0   9  14       66.95       45.46     31.18 o 
   1   9  14      546.81      528.62     69.15 o 
   2   9  14      432.50      518.18     67.09 o 
   3   9  14      166.74      183.76     52.48 o 
  -5  10  14        1.96      -21.11     34.33 o 
  -4  10  14      872.61      883.87     66.13 o 
  -3  10  14      228.28      203.50     41.55 o 
  -2  10  14      149.38      170.61     36.47 o 
  -1  10  14        5.83        5.21     29.28 o 
   0  10  14      679.56      785.65     79.99 o 
   1  10  14       12.39      -14.03     34.95 o 
   2  10  14      163.95      103.15     46.03 o 
  -3  11  14      135.08      176.21     43.03 o 
  -2  11  14        3.81      -38.24     33.35 o 
  -1  11  14       31.40       47.35     33.99 o 
   0  11  14       31.81       41.50     79.74 o 
   1  11  14       12.63      -31.66     39.81 o 
  -8   1  15      309.32      261.69     75.24 o 
  -7   1  15      911.75     1023.46    105.62 o 
  -6   1  15      532.76      668.52    120.76 o 
  -5   1  15     2218.94     2104.08    172.38 o 
  -4   1  15       61.93       18.71     20.28 o 
  -3   1  15     4023.75     4147.45    117.70 o 
  -2   1  15      554.85      635.05     40.11 o 
  -1   1  15      655.06      650.28     36.23 o 
   0   1  15      450.96      550.68     36.79 o 
   1   1  15      191.28      160.49     27.32 o 
   2   1  15      377.96      384.93     32.18 o 
   3   1  15     1966.70     2154.35     79.51 o 
   4   1  15       29.96       40.50     25.01 o 
   5   1  15      894.36     1004.97     58.10 o 
  -8   2  15        4.56      -11.07     54.38 o 
  -7   2  15       72.01       63.52     44.48 o 
  -6   2  15        0.38       -4.80     30.59 o 
  -5   2  15        4.87       -6.05     41.56 o 
  -4   2  15       39.44       41.36     30.42 o 
  -3   2  15       69.27       28.85     21.15 o 
  -2   2  15     1376.71     1414.84     62.38 o 
  -1   2  15       40.11        8.53     17.16 o 
   0   2  15       71.31       61.89     17.02 o 
   1   2  15       92.62       68.51     19.15 o 
   2   2  15      171.04      168.90     30.45 o 
   3   2  15      228.28      202.56     30.94 o 
   4   2  15      243.86      248.00     34.82 o 
   5   2  15      222.28      217.49     35.23 o 
  -8   3  15      696.73      680.64     95.59 o 
  -7   3  15     1220.84     1257.15     85.49 o 
  -6   3  15      580.32      674.51    120.68 o 
  -5   3  15      530.11      695.53    141.14 o 
  -4   3  15        0.09      -25.21     23.07 o 
  -3   3  15     3796.08     3566.48    151.40 o 
  -2   3  15      107.34      130.77     27.32 o 
  -1   3  15      506.80      564.47     34.87 o 
   0   3  15      262.15      273.01     28.03 o 
   1   3  15      331.44      375.97     37.63 o 
   2   3  15        0.29      -22.83     20.60 o 
   3   3  15     1446.04     1408.67     73.30 o 
   4   3  15        1.71      -31.14     23.01 o 
   5   3  15      120.27       80.56     30.34 o 
  -8   4  15       94.67      113.00     46.30 o 
  -7   4  15        7.40      -36.08     39.70 o 
  -6   4  15       19.50      -47.85     31.90 o 
  -5   4  15       93.67       56.99     77.21 o 
  -4   4  15      172.82      210.55     42.79 o 
  -3   4  15      772.51      821.91     65.04 o 
  -2   4  15      210.61      159.52     39.40 o 
  -1   4  15      387.16      416.31     33.31 o 
   0   4  15       72.86       45.67     19.18 o 
   1   4  15       25.47       12.69     19.01 o 
   2   4  15       16.92      -12.26     25.02 o 
   3   4  15       81.14      104.66     36.72 o 
   4   4  15       10.18        8.29     24.25 o 
   5   4  15        7.02      -43.45     28.97 o 
  -7   5  15      241.64      200.87     49.56 o 
  -6   5  15       31.80       -5.89     36.08 o 
  -5   5  15      904.65      999.53     78.32 o 
  -4   5  15        3.86      -36.53     30.46 o 
  -3   5  15     3429.80     3419.51    150.78 o 
  -2   5  15      112.40       51.52     31.87 o 
  -1   5  15      114.96      139.30     29.81 o 
   0   5  15      334.37      255.54     29.87 o 
   1   5  15      476.04      496.63     40.79 o 
   2   5  15        2.76      -37.19     24.79 o 
   3   5  15     2500.57     2550.78    132.66 o 
   4   5  15       68.19       28.40     36.84 o 
  -7   6  15      134.33      119.07     48.12 o 
  -6   6  15      138.88       84.18     46.26 o 
  -5   6  15        5.05      -29.17     32.89 o 
  -4   6  15      214.30      242.67     46.65 o 
  -3   6  15        2.52      -35.19     37.86 o 
  -2   6  15       31.08       49.96     25.97 o 
  -1   6  15     1436.28     1475.89     70.03 o 
   0   6  15      113.97       60.39     27.47 o 
   1   6  15     1498.32     1560.80     73.60 o 
   2   6  15      104.93       92.58     39.73 o 
   3   6  15        9.76      -17.12     39.35 o 
   4   6  15        1.03      -39.17     34.07 o 
  -7   7  15      143.18       96.99     50.19 o 
  -6   7  15       30.66      -25.05     36.41 o 
  -5   7  15      619.95      752.07    141.75 o 
  -4   7  15      854.31      850.34     78.94 o 
  -3   7  15      927.86      970.29     57.40 o 
  -2   7  15     1062.74     1007.08     58.08 o 
  -1   7  15      381.55      376.41     44.24 o 
   0   7  15      284.78      275.95     39.16 o 
   1   7  15     1734.77     1773.60     81.38 o 
   2   7  15       98.73        9.16     37.65 o 
   3   7  15      141.27      118.87     42.72 o 
   4   7  15       33.41       14.37     43.24 o 
  -6   8  15      626.58      641.18     78.44 o 
  -5   8  15       33.43       58.49     41.42 o 
  -4   8  15      267.72      299.11     83.25 o 
  -3   8  15      123.08       60.85     29.24 o 
  -2   8  15      537.17      649.82     56.01 o 
  -1   8  15       10.10      -11.77     26.43 o 
   0   8  15      605.01      488.89     50.73 o 
   1   8  15        4.65        0.09     35.95 o 
   2   8  15       43.49       53.73     41.12 o 
   3   8  15       86.44       87.22     56.67 o 
  -5   9  15     1407.77     1429.49    123.88 o 
  -4   9  15      160.87      168.23     49.74 o 
  -3   9  15      899.95      892.28     60.64 o 
  -2   9  15        2.35      -36.86     24.57 o 
  -1   9  15      163.97      101.76     34.63 o 
   0   9  15        0.18      -21.33     28.24 o 
   1   9  15      180.20      183.40     47.10 o 
   2   9  15      103.90       89.93     47.50 o 
  -4  10  15       76.88      102.89     38.46 o 
  -3  10  15      333.46      290.00     47.03 o 
  -2  10  15       46.16       45.10     33.86 o 
  -1  10  15       63.74       38.91     32.49 o 
   0  10  15      106.59       31.72     39.84 o 
   1  10  15      219.96       86.51     49.41 o 
  -2  11  15       78.53       65.21     37.12 o 
  -1  11  15      668.73      782.68     68.76 o 
  -8   0  16       71.41       58.64     58.90 o 
  -7   0  16      649.22      670.09    104.51 o 
  -6   0  16      976.68      942.42    101.26 o 
  -5   0  16      275.12      220.19     44.07 o 
  -4   0  16     5461.04     6112.86    232.40 o 
  -3   0  16       37.72        3.72     27.49 o 
  -2   0  16     6203.94     6837.10    521.39 o 
  -1   0  16     1808.75     1925.75     94.53 o 
   0   0  16      537.69      594.36     60.71 o 
   1   0  16      956.06      881.60     96.47 o 
   2   0  16     1401.09     1192.14    116.00 o 
   3   0  16       46.32       -0.51     35.09 o 
   4   0  16      753.33      874.08     75.27 o 
   5   0  16      219.94      264.97     68.03 o 
  -8   1  16       96.81       93.39     45.34 o 
  -7   1  16        3.70      -37.83     36.45 o 
  -6   1  16        0.01      -24.43     23.84 o 
  -5   1  16      342.91      351.83     42.16 o 
  -4   1  16       29.38       -5.96     20.52 o 
  -3   1  16      690.49      700.84     39.03 o 
  -2   1  16      720.66      761.18     40.06 o 
  -1   1  16        0.27      -23.38     16.00 o 
   0   1  16      414.09      442.92     50.50 o 
   1   1  16      176.70      156.57     41.44 o 
   2   1  16      352.79      388.22     52.80 o 
   3   1  16       58.47       93.70     31.12 o 
   4   1  16       70.87       97.00     28.57 o 
   5   1  16       49.02       38.99     28.96 o 
  -8   2  16      438.87      547.91    102.06 o 
  -7   2  16        1.23      -35.35     36.82 o 
  -6   2  16      396.73      401.48     55.66 o 
  -5   2  16      288.33      234.37     46.84 o 
  -4   2  16     2192.01     2308.43    137.76 o 
  -3   2  16       33.17       20.16     19.19 o 
  -2   2  16      898.53      923.32     43.77 o 
  -1   2  16      362.38      404.23     46.89 o 
   0   2  16      302.10      289.40     36.17 o 
   1   2  16     1319.32     1361.12     65.06 o 
   2   2  16      875.33      946.05     66.21 o 
   3   2  16        2.66      -37.09     24.73 o 
   4   2  16      238.17      238.19     34.88 o 
   5   2  16      371.26      459.14     46.23 o 
  -7   3  16      211.00      233.65     55.10 o 
  -6   3  16      308.29      260.64     52.99 o 
  -5   3  16      193.18      167.59     46.80 o 
  -4   3  16       34.38       34.22     33.12 o 
  -3   3  16      386.08      334.33     50.05 o 
  -2   3  16        0.14      -39.11     26.07 o 
  -1   3  16      657.98      703.98     40.13 o 
   0   3  16      304.86      270.24     34.75 o 
   1   3  16       73.63       56.60     25.75 o 
   2   3  16       11.40      -29.97     22.63 o 
   3   3  16      253.45      230.86     40.30 o 
   4   3  16       17.98       -0.67     30.06 o 
  -7   4  16       64.63       39.92     42.89 o 
  -6   4  16        3.78      -24.49     32.42 o 
  -5   4  16      218.20      163.56     44.88 o 
  -4   4  16     4673.97     4915.18    200.73 o 
  -3   4  16      429.83      420.73     55.32 o 
  -2   4  16       73.10       49.72     33.53 o 
  -1   4  16        5.11      -29.28     25.61 o 
   0   4  16      337.78      412.53     40.53 o 
   1   4  16       10.22      -19.59     19.75 o 
   2   4  16      415.60      348.72     48.43 o 
   3   4  16      141.82      151.47     44.29 o 
   4   4  16      668.07      728.98     62.35 o 
  -7   5  16       21.85      -21.75     38.21 o 
  -6   5  16      317.10      336.99     57.58 o 
  -5   5  16      116.80      146.14     43.67 o 
  -4   5  16        0.01       -9.73     30.59 o 
  -3   5  16        1.66        3.34     32.34 o 
  -2   5  16      314.17      259.81     48.68 o 
  -1   5  16      281.03      231.86     46.05 o 
   0   5  16      141.72       59.27     27.76 o 
   1   5  16      948.59      859.75     46.24 o 
   2   5  16      170.64      146.74     35.11 o 
   3   5  16       50.17       13.49     29.27 o 
   4   5  16        0.62      -25.07     39.47 o 
  -7   6  16       84.10       44.37     46.43 o 
  -6   6  16      197.44      248.17     56.15 o 
  -5   6  16      121.36      150.12     46.18 o 
  -4   6  16     1335.01     1400.10     93.33 o 
  -3   6  16        0.01        4.77     31.80 o 
  -2   6  16      601.98      666.38     69.83 o 
  -1   6  16      346.30      384.44     43.93 o 
   0   6  16      474.74      453.76     45.94 o 
   1   6  16      311.00      298.65     44.03 o 
   2   6  16     1380.12     1396.07     71.97 o 
   3   6  16        1.37      -38.41     53.53 o 
  -6   7  16      220.35      287.54     59.87 o 
  -5   7  16        7.96      -40.84     34.97 o 
  -4   7  16       15.01        7.87     34.88 o 
  -3   7  16       43.79       20.57     46.59 o 
  -2   7  16       63.33       66.53     38.90 o 
  -1   7  16        9.06       20.22     27.77 o 
   0   7  16      192.69      130.60     33.69 o 
   1   7  16       33.92        4.68     27.12 o 
   2   7  16       33.61       47.97     37.79 o 
   3   7  16       78.49       39.54     41.00 o 
  -5   8  16        6.72      -19.60     53.72 o 
  -4   8  16      825.81      777.90     80.52 o 
  -3   8  16       77.11       76.86     40.21 o 
  -2   8  16     1067.11     1088.59     64.30 o 
  -1   8  16       40.12        1.46     29.40 o 
   0   8  16       81.27       -0.49     31.71 o 
   1   8  16      261.74      238.84     94.37 o 
   2   8  16      489.07      617.81     71.77 o 
  -4   9  16        0.17       11.71     40.84 o 
  -3   9  16        2.93      -49.16     32.77 o 
  -2   9  16      265.49      326.65     48.30 o 
  -1   9  16       30.37       27.81     32.63 o 
   0   9  16       25.89       -4.14     30.22 o 
   1   9  16        1.33       11.48     40.75 o 
  -3  10  16       41.31       -7.87     32.75 o 
  -2  10  16      332.81      358.66     51.00 o 
  -1  10  16        1.15      -25.48     31.80 o 
   0  10  16      213.91      241.34     54.67 o 
  -7   1  17       47.73      -42.61     30.97 o 
  -6   1  17      102.15       14.61     37.27 o 
  -5   1  17     1397.93     1202.23     64.49 o 
  -4   1  17      101.32       84.26     28.60 o 
  -3   1  17     1889.00     1953.34     70.89 o 
  -2   1  17      878.58      829.27     43.69 o 
  -1   1  17      279.42      253.65     31.12 o 
   0   1  17      131.63       94.21     29.72 o 
   1   1  17      747.44      863.35     78.71 o 
   2   1  17     1102.81     1155.07     82.32 o 
   3   1  17      182.04      187.16     50.96 o 
   4   1  17       90.99       14.64     32.70 o 
  -7   2  17        2.64      -66.03     46.72 o 
  -6   2  17        9.22        6.90     39.64 o 
  -5   2  17        1.52      -51.32     41.27 o 
  -4   2  17        0.00       -6.01     23.91 o 
  -3   2  17      628.23      620.43     51.09 o 
  -2   2  17       23.86       -0.39     20.24 o 
  -1   2  17       36.44       22.33     22.20 o 
   0   2  17      314.84      356.95     48.00 o 
   1   2  17        2.28      -16.89     28.65 o 
   2   2  17        0.41      -15.53     32.48 o 
   3   2  17      138.97      153.56     36.13 o 
   4   2  17       28.55      -24.31     28.77 o 
  -7   3  17      226.34      180.19     49.76 o 
  -6   3  17       10.51       -4.93     34.85 o 
  -5   3  17      596.01      601.22     86.84 o 
  -4   3  17        0.10      -40.15     26.77 o 
  -3   3  17     1420.38     1303.92     82.29 o 
  -2   3  17     2033.01     2059.59     85.85 o 
  -1   3  17      677.48      770.97     56.39 o 
   0   3  17      789.61      714.45     55.48 o 
   1   3  17      764.51      892.30     79.56 o 
   2   3  17       46.74       17.07     27.30 o 
   3   3  17      113.49       86.47     33.91 o 
   4   3  17       43.69       10.22     33.44 o 
  -7   4  17       16.71      -34.68     40.00 o 
  -6   4  17      112.08      107.22     41.95 o 
  -5   4  17       75.42       73.05     36.35 o 
  -4   4  17      381.60      456.28     93.57 o 
  -3   4  17       31.69       18.33     35.32 o 
  -2   4  17      190.38       99.51     38.84 o 
  -1   4  17       25.51       12.98     31.42 o 
   0   4  17      917.31      860.73     53.20 o 
   1   4  17        7.03      -37.52     30.07 o 
   2   4  17      225.00      188.29     55.72 o 
   3   4  17       66.62       41.14     32.30 o 
   4   4  17       34.98        8.78     33.02 o 
  -6   5  17       50.22       37.23     41.70 o 
  -5   5  17     1754.94     1829.22    106.19 o 
  -4   5  17        6.94       20.97     37.60 o 
  -3   5  17     1910.55     1816.43    102.85 o 
  -2   5  17        2.05      -10.74     30.48 o 
  -1   5  17       81.06       44.35     36.15 o 
   0   5  17        0.71      -23.16     33.86 o 
   1   5  17      875.79      828.34     49.42 o 
   2   5  17       39.63      -15.52     27.00 o 
   3   5  17       68.01       42.93     34.34 o 
  -6   6  17      467.18      541.74    124.97 o 
  -5   6  17      174.09      184.93     50.23 o 
  -4   6  17       68.51       25.12     37.17 o 
  -3   6  17       78.77       20.37     38.31 o 
  -2   6  17       10.42      -32.16     30.70 o 
  -1   6  17       25.13       65.32     55.47 o 
   0   6  17      105.78      124.43     35.42 o 
   1   6  17      213.16      277.22     40.88 o 
   2   6  17       28.88       -5.04     37.65 o 
   3   6  17       62.46       28.99     44.44 o 
  -5   7  17      805.72      797.50     84.23 o 
  -4   7  17      481.28      499.42     67.08 o 
  -3   7  17      299.24      314.16     56.62 o 
  -2   7  17      217.68      143.36     72.63 o 
  -1   7  17      828.44      895.21     76.76 o 
   0   7  17      154.98      149.86     36.03 o 
   1   7  17     1521.53     1689.42     82.82 o 
   2   7  17      232.49      223.94     77.13 o 
  -5   8  17        7.04        9.15     41.12 o 
  -4   8  17       12.86       24.07     43.45 o 
  -3   8  17      134.88      140.08     48.56 o 
  -2   8  17      100.12       78.69     45.41 o 
  -1   8  17      610.84      706.82     62.05 o 
   0   8  17        9.75      -18.91     30.40 o 
   1   8  17      125.62      164.49     48.42 o 
  -4   9  17       89.00       81.74     47.03 o 
  -3   9  17      914.32      903.91    165.73 o 
  -2   9  17        0.08      -31.34     37.01 o 
  -1   9  17      337.77      311.51     46.57 o 
   0   9  17       14.93      -23.15     32.74 o 
  -7   0  18       51.98       86.47     60.82 o 
  -6   0  18      717.13      858.29    121.53 o 
  -5   0  18     1523.58     1652.42    138.24 o 
  -4   0  18      680.64      855.01     78.09 o 
  -3   0  18      101.94       46.23     35.67 o 
  -2   0  18     2212.98     2484.70    118.47 o 
  -1   0  18        2.21      -35.83     26.01 o 
   0   0  18      258.70      200.34     61.94 o 
   1   0  18     1115.86     1121.32    135.58 o 
   2   0  18      292.93      289.04     76.84 o 
   3   0  18        0.17      -41.61     51.14 o 
  -7   1  18       81.37       36.21     42.51 o 
  -6   1  18       23.67       -0.77     37.44 o 
  -5   1  18       98.02       40.14     29.90 o 
  -4   1  18      135.88      110.94     41.70 o 
  -3   1  18      418.23      452.27     39.27 o 
  -2   1  18      156.96      145.69     41.50 o 
  -1   1  18      164.61      140.81     27.00 o 
   0   1  18       35.88       31.35     33.28 o 
   1   1  18       77.77       83.05     41.48 o 
   2   1  18      171.56      191.51     50.79 o 
   3   1  18      144.78      111.26     49.86 o 
  -7   2  18      260.17      212.14     57.47 o 
  -6   2  18      502.71      437.99     50.93 o 
  -5   2  18      137.33      117.37     33.98 o 
  -4   2  18      456.02      533.34     52.26 o 
  -3   2  18     1173.88     1079.89     60.13 o 
  -2   2  18      486.08      569.83     60.00 o 
  -1   2  18       37.66       -4.83     26.67 o 
   0   2  18     1993.98     2184.17    116.21 o 
   1   2  18     1049.56     1044.45    114.86 o 
   2   2  18      170.00      143.44     49.79 o 
   3   2  18       20.33      -26.37     36.52 o 
  -7   3  18      144.40      152.26     48.55 o 
  -6   3  18      369.80      346.00     81.12 o 
  -5   3  18      252.75      304.05     52.87 o 
  -4   3  18       20.64      -23.09     34.05 o 
  -3   3  18       63.88       45.13     28.26 o 
  -2   3  18        0.81      -13.30     26.59 o 
  -1   3  18     1735.82     1872.04     83.31 o 
   0   3  18       24.21       31.11     29.68 o 
   1   3  18      247.36      333.03     56.28 o 
   2   3  18        9.22      -52.69     35.13 o 
   3   3  18       16.97       -0.17     39.96 o 
  -6   4  18      141.44      127.31     46.00 o 
  -5   4  18        5.35       -7.22     34.85 o 
  -4   4  18     1792.16     1864.45    124.33 o 
  -3   4  18       10.13       15.42     37.70 o 
  -2   4  18      732.36      760.46     55.58 o 
  -1   4  18      248.69      199.85     47.58 o 
   0   4  18     2043.32     2149.82     91.63 o 
   1   4  18        7.87      -14.33     31.99 o 
   2   4  18        3.95      -22.55     35.64 o 
   3   4  18       37.35      -22.95     30.12 o 
  -6   5  18      328.62      377.26     62.55 o 
  -5   5  18       52.21       -4.33     46.59 o 
  -4   5  18      184.86      176.85     50.21 o 
  -3   5  18        0.42      -23.59     36.74 o 
  -2   5  18       35.92        9.15     37.73 o 
  -1   5  18       36.89       51.43     38.05 o 
   0   5  18       34.94       37.53     67.87 o 
   1   5  18       51.34       24.96     59.49 o 
   2   5  18        7.81      -28.51     30.85 o 
  -5   6  18        9.95      -21.42     34.80 o 
  -4   6  18      511.05      525.31     67.18 o 
  -3   6  18       14.44      -44.83     35.16 o 
  -2   6  18     1226.17     1139.86     84.11 o 
  -1   6  18        0.73      -34.68     32.15 o 
   0   6  18     2200.88     2281.29    121.36 o 
   1   6  18      110.22      145.05     73.75 o 
   2   6  18      165.15      143.98     48.66 o 
  -5   7  18       52.94       49.74     46.91 o 
  -4   7  18      252.68      265.65     54.36 o 
  -3   7  18       10.25      -22.47     37.00 o 
  -2   7  18      462.45      554.42     70.04 o 
  -1   7  18       10.59      -12.14     37.94 o 
   0   7  18       14.65       20.78     39.35 o 
   1   7  18       11.26       29.18     42.71 o 
  -4   8  18      485.89      555.86     73.65 o 
  -3   8  18        0.48       -1.71     45.71 o 
  -2   8  18      967.27     1054.89     86.79 o 
  -1   8  18       79.81       70.93     51.96 o 
   0   8  18      122.78      220.64     95.01 o 
  -6   1  19      813.51      928.11    169.26 o 
  -5   1  19      153.95      140.65     36.98 o 
  -4   1  19       59.39       60.19     31.87 o 
  -3   1  19      888.45      895.58     47.40 o 
  -2   1  19        2.94       -6.53     22.20 o 
  -1   1  19     2228.17     2417.05     99.51 o 
   0   1  19      229.72      231.34     49.50 o 
   1   1  19      340.85      357.87     59.79 o 
   2   1  19        0.36      -38.38     34.52 o 
   3   1  19      210.91      183.56     56.36 o 
  -6   2  19       20.54       -3.35     30.47 o 
  -5   2  19       51.70       18.71     30.74 o 
  -4   2  19       44.45        3.26     43.22 o 
  -3   2  19       43.39       13.38     26.05 o 
  -2   2  19        0.24      -24.83     27.73 o 
  -1   2  19       80.00       60.18     31.82 o 
   0   2  19       16.54       14.69     36.82 o 
   1   2  19        0.60       12.27     39.44 o 
   2   2  19        0.00      -37.82     37.17 o 
   3   2  19      139.22      110.04     48.25 o 
  -6   3  19      319.72      286.75     58.26 o 
  -5   3  19       27.43       20.35     35.91 o 
  -4   3  19       16.26       -7.15     26.22 o 
  -3   3  19      381.27      405.51     48.31 o 
  -2   3  19      105.11       71.85     33.54 o 
  -1   3  19     1421.38     1449.23     91.73 o 
   0   3  19      146.10      155.89     45.54 o 
   1   3  19      616.69      681.13     76.82 o 
   2   3  19       28.97      -36.40     38.41 o 
  -6   4  19        0.09      -42.82     38.30 o 
  -5   4  19      200.49      236.18     52.48 o 
  -4   4  19      453.83      600.84     73.14 o 
  -3   4  19      195.49      226.42     51.77 o 
  -2   4  19      429.36      455.21     60.95 o 
  -1   4  19       55.10       59.35     40.84 o 
   0   4  19       10.57       21.55     59.12 o 
   1   4  19        0.30      -53.79     35.86 o 
   2   4  19       38.92       -3.42     42.78 o 
  -5   5  19      200.02      124.54     59.36 o 
  -4   5  19      127.49       80.50     44.24 o 
  -3   5  19      901.02      946.42     86.26 o 
  -2   5  19       34.88       25.99     36.31 o 
  -1   5  19     1604.97     1735.05    131.06 o 
   0   5  19       53.61       64.19     42.34 o 
   1   5  19       65.43       32.67     62.36 o 
   2   5  19        5.26      -45.60     37.30 o 
  -5   6  19       59.95       57.24     44.68 o 
  -4   6  19        7.82      -22.95     94.24 o 
  -3   6  19      119.93      110.11     45.84 o 
  -2   6  19      173.17      175.30     49.52 o 
  -1   6  19      443.83      516.07     67.18 o 
   0   6  19       68.72      122.61     47.50 o 
   1   6  19       19.98      -68.64     63.75 o 
  -4   7  19        0.27       -1.70     39.49 o 
  -3   7  19      100.46       95.58     46.00 o 
  -2   7  19       32.72        7.26     42.69 o 
  -1   7  19     1722.35     1697.75    106.38 o 
   0   7  19       58.99       87.75     43.30 o 
  -6   0  20       80.51       47.20     63.75 o 
  -5   0  20      394.85      306.60     81.25 o 
  -4   0  20      255.63      203.53     67.37 o 
  -3   0  20       13.76       21.08     34.86 o 
  -2   0  20     3484.30     3701.45    354.15 o 
  -1   0  20      300.95      439.63     90.88 o 
   0   0  20      149.83      151.70     69.65 o 
   1   0  20      458.13      573.67    101.42 o 
   2   0  20      933.08      897.62    127.65 o 
  -6   1  20        8.56      -22.08     36.48 o 
  -5   1  20       32.52        7.39     39.38 o 
  -4   1  20      330.25      318.40     44.85 o 
  -3   1  20        3.69       -1.51     27.64 o 
  -2   1  20      114.89       98.00     41.42 o 
  -1   1  20       11.25       10.18     38.75 o 
   0   1  20        8.87      -52.43     34.96 o 
   1   1  20       87.60       60.93     46.31 o 
   2   1  20       94.44      156.67     50.11 o 
  -5   2  20        1.89      -43.18     28.79 o 
  -4   2  20        2.64      -22.51     27.05 o 
  -3   2  20        9.62      -38.77     25.85 o 
  -2   2  20      995.07     1052.51     79.04 o 
  -1   2  20        3.83      -29.67     37.11 o 
   0   2  20      877.92     1054.05     94.25 o 
   1   2  20        4.38      -39.20     38.07 o 
   2   2  20      279.94      308.68     66.75 o 
  -5   3  20      234.26      249.03     43.23 o 
  -4   3  20       33.94      -18.07     29.83 o 
  -3   3  20      116.87       75.19     35.26 o 
  -2   3  20       53.74        5.37     40.59 o 
  -1   3  20      107.36      136.41     46.36 o 
   0   3  20       95.78       96.41     43.51 o 
   1   3  20      151.95      176.82     53.85 o 
  -5   4  20       84.51        1.76     66.59 o 
  -4   4  20      140.17      151.41     38.90 o 
  -3   4  20      808.82      927.46     70.14 o 
  -2   4  20      642.71      808.06     81.42 o 
  -1   4  20      120.02      149.33     49.10 o 
   0   4  20      582.17      735.59    117.97 o 
   1   4  20      138.72      279.68     93.07 o 
  -4   5  20       22.86      -31.50     41.35 o 
  -3   5  20      144.59      116.18     50.43 o 
  -2   5  20        8.25        3.22     38.08 o 
  -1   5  20      373.73      383.59     60.02 o 
   0   5  20      125.03      179.48     75.99 o 
  -3   6  20      104.00       16.46     44.85 o 
  -2   6  20      785.60      963.23    233.65 o 
  -1   6  20       25.63       33.10     48.79 o 
  -5   1  21       15.42      -16.59     37.45 o 
  -4   1  21        8.59      -21.29     29.99 o 
  -3   1  21      737.99      842.47     64.54 o 
  -2   1  21      351.64      481.83     51.14 o 
  -1   1  21      474.94      584.34     69.15 o 
   0   1  21      328.87      494.97    107.25 o 
   1   1  21      621.16      828.26     89.00 o 
  -4   2  21      178.03      164.80     40.00 o 
  -3   2  21        2.43      -39.49     28.84 o 
  -2   2  21       60.26       65.83     41.58 o 
  -1   2  21        8.36      -37.09     50.39 o 
   0   2  21        0.13       12.51     63.64 o 
  -4   3  21      247.10      209.39     45.38 o 
  -3   3  21      430.11      538.77     56.63 o 
  -2   3  21        3.13       -8.81     35.29 o 
  -1   3  21      132.98      155.32     71.20 o 
   0   3  21       44.24       47.04     63.59 o 
  -3   4  21       18.67      -32.54     39.88 o 
  -2   4  21        9.98       18.10     38.69 o 
  -1   4  21        3.05       82.10     67.10 o 
  -3   0  22      794.21      708.35    107.11 o 
  -2   0  22      187.26      210.77     76.15 o 
  -1   0  22      100.07      133.56     67.63 o 
  -3   1  22       48.34       48.91     33.22 o 
  -2   1  22       50.17       46.24     57.63 o 
  -1   1  22       43.60       58.60     44.36 o 
  -2   2  22        6.55       -0.16     56.62 o 
                                                 
